# Supplementary material for: [2-Hydroxy-N′-(4-oxo-4-phenyl­butan-2-yl­idene)benzohydrazidato(2−)]pyridine­copper(II)
Source: Acta Crystallogr Sect E Struct Rep Online. 2010 Nov 24;66(Pt 12):m1635. doi: 10.1107/S1600536810047719 (PMC3011487; doi:10.1107/S1600536810047719)
Supplement: Supplementary file 1 [file e-66-m1635-sup1.cif]

##############################################################################
###                                                                        ###
###        Electronic paper (Acta Crystallographica Section E)             ###
###                                                                        ###
##############################################################################
#                                                                            #
# This CIF contains the data in a paper accepted for publication in Acta     #
# Crystallographica Section E. It conforms to the requirements of Notes      #
# for Authors for Section E, and has been peer reviewed under the auspices   #
# of the IUCr Commission on Journals.                                        #
#                                                                            #
# Full details of the Crystallographic Information File format               #
# are given in the paper "The Crystallographic Information File (CIF):       #
# a New Standard Archive File for Crystallography" by S. R. Hall, F. H.      #
# Allen and I. D. Brown [Acta Cryst. (1991), A47, 655-685].                  #
#                                                                            #
# The current version of the core CIF dictionary is obtainable from          #
# ftp://ftp.iucr.org/pub/cif_core.dic. The current version number is 2.4.    #
#                                                                            #
# Software is freely available for graphical display of the structure(s) in  #
# this CIF.  For information consult the CIF home page http://www.iucr.org/  #
# cif/home.html                                                              #
#                                                                            #
# This file may be used for bona fide research purposes within the           #
# scientific community so long as proper attribution is given to the journal # 
# article from which it was obtained.                                        #
#                                                                            #
##############################################################################
                                             
data_global
_audit_creation_method     'form.cif (version 2.0)'
_journal_data_validation_number     ?
_journal_date_recd_electronic     2010-10-28
_journal_date_accepted     2010-11-17
_journal_name_full     'Acta Crystallographica, Section E'
_journal_year     2010
_journal_volume     66
_journal_issue     12
_journal_page_first     m1635
_journal_page_last     m1635
_journal_paper_category     QM
_journal_coeditor_code     BX2325
_publ_contact_author_name     'Prof. Si-Chang Shao'
_publ_contact_author_address
;
      Department of Chemistry, Fuyang Normal College,
      Fuyang, Anhui 236041, China
;
_publ_contact_author_email     'shaosic@fync.edu.cn'
_publ_contact_author_fax     '86 558 2595626'
_publ_contact_author_phone     '86 558 2595626'
_publ_section_title
;\
[2-Hydroxy-<i>N</i>'-(4-oxo-4-phenylbutan-2-ylidene)benzohydrazidato(2-)]\
pyridinecopper(II)
;
loop_
    _publ_author_name
    _publ_author_footnote
    _publ_author_address
    'Shu-Ping Zhang' ?
;
Department of Chemistry, Fuyang Normal College,
Fuyang, Anhui 236041, People's Republic of China
;
    'Ying Wei' ?
;
Department of Chemistry, Fuyang Normal College,
Fuyang, Anhui 236041, People's Republic of China
;
    'Si-Chang Shao' ?
;
Department of Chemistry, Fuyang Normal College,
Fuyang, Anhui 236041, People's Republic of China
;
_publ_section_synopsis     .
data_I
_audit_creation_method     SHELXL-97
_chemical_name_systematic
;
[2-Hydroxy-<i>N</i>'-(4-oxo-4-phenylbutan-2-
ylidene)benzohydrazidato(2-)]pyridinecopper(II)
;
_chemical_name_common     ?
_chemical_formula_moiety     'C22 H19 Cu N3 O3'
_chemical_formula_sum     'C22 H19 Cu N3 O3'
_chemical_formula_iupac     '[Cu (C17 H14 N2 O3) (C5 H5 N)]'
_chemical_formula_weight     436.94
_chemical_melting_point     ?
_symmetry_cell_setting     orthorhombic
_symmetry_space_group_name_H-M     'C 2 2 21'
_symmetry_space_group_name_Hall     'C 2c 2'
loop_
    _symmetry_equiv_pos_as_xyz
    'x, y, z'
    '-x, -y, z+1/2'
    '-x, y, -z+1/2'
    'x, -y, -z'
    'x+1/2, y+1/2, z'
    '-x+1/2, -y+1/2, z+1/2'
    '-x+1/2, y+1/2, -z+1/2'
    'x+1/2, -y+1/2, -z'
_cell_length_a     7.7096(8)
_cell_length_b     22.906(2)
_cell_length_c     20.983(2)
_cell_angle_alpha     90.00
_cell_angle_beta     90.00
_cell_angle_gamma     90.00
_cell_volume     3705.6(7)
_cell_formula_units_Z     8
_cell_measurement_reflns_used     3542
_cell_measurement_theta_min     2.07
_cell_measurement_theta_max     23.13
_cell_measurement_temperature     298(2)
_exptl_crystal_description     block
_exptl_crystal_colour     'dark green'
_exptl_crystal_size_max     0.28
_exptl_crystal_size_mid     0.20
_exptl_crystal_size_min     0.20
_exptl_crystal_density_diffrn     1.566
_exptl_crystal_density_meas     ?
_exptl_crystal_density_method     'not measured'
_exptl_crystal_F_000     1800
_exptl_absorpt_coefficient_mu     1.209
_exptl_absorpt_correction_type     multi-scan
_exptl_absorpt_process_details     '(SADABS; Sheldrick, 1996)'
_exptl_absorpt_correction_T_min     0.7282
_exptl_absorpt_correction_T_max     0.7940
_exptl_special_details
;
;
_diffrn_ambient_temperature     298(2)
_diffrn_radiation_type     MoK\a
_diffrn_radiation_wavelength     0.71073
_diffrn_radiation_source     'fine-focus sealed tube'
_diffrn_radiation_monochromator     graphite
_diffrn_measurement_device_type     'Bruker SMART APEXII CCD'
_diffrn_measurement_method     'phi and omega scans'
_diffrn_detector_area_resol_mean     ?
_diffrn_reflns_number     13526
_diffrn_reflns_av_R_equivalents     0.0502
_diffrn_reflns_av_sigmaI/netI     0.0552
_diffrn_reflns_theta_min     1.78
_diffrn_reflns_theta_max     26.99
_diffrn_reflns_theta_full     26.99
_diffrn_measured_fraction_theta_max     0.998
_diffrn_measured_fraction_theta_full     0.998
_diffrn_reflns_limit_h_min     -9
_diffrn_reflns_limit_h_max     9
_diffrn_reflns_limit_k_min     -29
_diffrn_reflns_limit_k_max     27
_diffrn_reflns_limit_l_min     -26
_diffrn_reflns_limit_l_max     26
_diffrn_standards_number     ?
_diffrn_standards_interval_count     ?
_diffrn_standards_interval_time     ?
_diffrn_standards_decay_%     ?
_refine_special_details
;
Refinement of <i>F</i>^2^ against ALL reflections. The weighted <i>R</i>-factor
<i>wR</i> and goodness of fit <i>S</i> are based on <i>F</i>^2^, conventional
<i>R</i>-factors <i>R</i> are based on <i>F</i>, with <i>F</i> set to zero for
negative <i>F</i>^2^. The threshold expression of <i>F</i>^2^ >
\s(<i>F</i>^2^) is used only for calculating <i>R</i>-factors(gt) <i>etc</i>.
and is not relevant to the choice of reflections for refinement.
<i>R</i>-factors based on <i>F</i>^2^ are statistically about twice as large
as those based on <i>F</i>, and <i>R</i>- factors based on ALL data will be
even larger.
;
_reflns_number_total     4034
_reflns_number_gt     3340
_reflns_threshold_expression     I>2sigma(I)
_refine_ls_structure_factor_coef     Fsqd
_refine_ls_matrix_type     full
_refine_ls_R_factor_all     0.0721
_refine_ls_R_factor_gt     0.0567
_refine_ls_wR_factor_gt     0.1233
_refine_ls_wR_factor_ref     0.1305
_refine_ls_goodness_of_fit_ref     1.084
_refine_ls_restrained_S_all     1.084
_refine_ls_number_reflns     4034
_refine_ls_number_parameters     252
_refine_ls_number_restraints     0
_refine_ls_hydrogen_treatment     constr
_refine_ls_weighting_scheme     calc
_refine_ls_weighting_details
         'calc w=1/[\s^2^(Fo^2^)+(0.0614P)^2^+1.8583P] where P=(Fo^2^+2Fc^2^)/3'
_atom_sites_solution_hydrogens     geom
_atom_sites_solution_primary     direct
_atom_sites_solution_secondary     difmap
_refine_ls_shift/su_max     0.003
_refine_ls_shift/su_mean     0.000
_refine_diff_density_max     0.446
_refine_diff_density_min     -0.560
_refine_ls_extinction_method     none
_refine_ls_extinction_coef     ?
_refine_ls_abs_structure_details     'Flack (1983), 1761 Friedel pairs'
_refine_ls_abs_structure_Flack     0.08(3)
loop_
    _atom_type_symbol
    _atom_type_description
    _atom_type_scat_dispersion_real
    _atom_type_scat_dispersion_imag
    _atom_type_scat_source
    'C' 'C' 0.0033 0.0016
                         'International Tables Vol C Tables 4.2.6.8 and 6.1.1.4'
    'H' 'H' 0.0000 0.0000
                         'International Tables Vol C Tables 4.2.6.8 and 6.1.1.4'
    'N' 'N' 0.0061 0.0033
                         'International Tables Vol C Tables 4.2.6.8 and 6.1.1.4'
    'O' 'O' 0.0106 0.0060
                         'International Tables Vol C Tables 4.2.6.8 and 6.1.1.4'
    'Cu' 'Cu' 0.3201 1.2651
                         'International Tables Vol C Tables 4.2.6.8 and 6.1.1.4'
_computing_data_collection     'APEX2 (Bruker, 2003)'
_computing_cell_refinement     'SAINT (Bruker, 2003)'
_computing_data_reduction     'SAINT (Bruker, 2003)'
_computing_structure_solution     'SHELXS97 (Sheldrick, 2008)'
_computing_structure_refinement     'SHELXL97 (Sheldrick, 2008)'
_computing_molecular_graphics     'SHELXTL (Sheldrick, 2008)'
_computing_publication_material     'SHELXTL (Sheldrick, 2008)'
loop_
    _atom_site_type_symbol
    _atom_site_label
    _atom_site_fract_x
    _atom_site_fract_y
    _atom_site_fract_z
    _atom_site_U_iso_or_equiv
    _atom_site_adp_type
    _atom_site_calc_flag
    _atom_site_refinement_flags
    _atom_site_occupancy
    _atom_site_disorder_assembly
    _atom_site_disorder_group
    Cu Cu1 0.26164(7) 0.56424(2) 0.75389(2) 0.03955(17) Uani d . 1 . .
    C C1 0.4395(6) 0.4324(2) 0.8613(2) 0.0396(11) Uani d . 1 . .
    C C2 0.5248(7) 0.4551(2) 0.9121(2) 0.0496(13) Uani d . 1 . .
    H H2 0.5322 0.4955 0.9165 0.059 Uiso calc R 1 . .
    C C3 0.5994(7) 0.4205(3) 0.9567(2) 0.0558(14) Uani d . 1 . .
    H H3 0.6569 0.4370 0.9913 0.067 Uiso calc R 1 . .
    C C4 0.5895(8) 0.3611(3) 0.9504(3) 0.0653(17) Uani d . 1 . .
    H H4 0.6401 0.3369 0.9807 0.078 Uiso calc R 1 . .
    C C5 0.5071(9) 0.3384(2) 0.9008(2) 0.0534(12) Uani d . 1 . .
    H H5 0.5021 0.2980 0.8964 0.064 Uiso calc R 1 . .
    C C6 0.4294(7) 0.3728(2) 0.8558(2) 0.0440(12) Uani d . 1 . .
    C C7 0.3627(6) 0.4715(2) 0.8143(2) 0.0386(11) Uani d . 1 . .
    C C8 0.0179(5) 0.60424(13) 0.58645(12) 0.0411(11) Uani d G 1 . .
    C C9 0.0827(5) 0.66043(14) 0.57885(14) 0.0524(13) Uani d G 1 . .
    H H9A 0.1631 0.6751 0.6078 0.063 Uiso calc R 1 . .
    C C10 0.0275(5) 0.69465(12) 0.52805(16) 0.0589(15) Uani d G 1 . .
    H H10A 0.0709 0.7322 0.5230 0.071 Uiso calc R 1 . .
    C C11 -0.0925(5) 0.67268(15) 0.48484(14) 0.0617(16) Uani d G 1 . .
    H H11A -0.1295 0.6956 0.4509 0.074 Uiso calc R 1 . .
    C C12 -0.1574(4) 0.61649(16) 0.49245(15) 0.0614(15) Uani d G 1 . .
    H H12A -0.2377 0.6018 0.4635 0.074 Uiso calc R 1 . .
    C C13 -0.1022(5) 0.58227(12) 0.54325(16) 0.0589(15) Uani d G 1 . .
    H H13A -0.1456 0.5447 0.5483 0.071 Uiso calc R 1 . .
    C C14 0.0822(6) 0.5682(2) 0.6383(2) 0.0423(11) Uani d . 1 . .
    C C15 0.0672(6) 0.5104(2) 0.6359(2) 0.0435(12) Uani d . 1 . .
    H H15 0.0074 0.4954 0.6011 0.052 Uiso calc R 1 . .
    C C16 0.1308(6) 0.4698(2) 0.6795(2) 0.0391(11) Uani d . 1 . .
    C C17 0.1033(7) 0.4076(2) 0.6673(2) 0.0476(12) Uani d . 1 . .
    H H17A 0.0384 0.3908 0.7017 0.071 Uiso calc R 1 . .
    H H17B 0.2134 0.3883 0.6638 0.071 Uiso calc R 1 . .
    H H17C 0.0399 0.4029 0.6282 0.071 Uiso calc R 1 . .
    C C18 0.3924(7) 0.6464(2) 0.8448(2) 0.0532(14) Uani d . 1 . .
    H H18 0.4366 0.6128 0.8636 0.064 Uiso calc R 1 . .
    C C19 0.4202(9) 0.6974(3) 0.8736(3) 0.0635(17) Uani d . 1 . .
    H H19 0.4847 0.6989 0.9110 0.076 Uiso calc R 1 . .
    C C20 0.3560(11) 0.7459(3) 0.8488(3) 0.080(2) Uani d . 1 . .
    H H20 0.3752 0.7818 0.8682 0.096 Uiso calc R 1 . .
    C C21 0.2630(12) 0.7419(2) 0.7953(3) 0.085(2) Uani d . 1 . .
    H H21 0.2139 0.7750 0.7771 0.102 Uiso calc R 1 . .
    C C22 0.2413(9) 0.6887(2) 0.7680(2) 0.0658(17) Uani d . 1 . .
    H H22 0.1769 0.6862 0.7307 0.079 Uiso calc R 1 . .
    N N1 0.2780(5) 0.44657(14) 0.76881(16) 0.0376(8) Uani d . 1 . .
    N N2 0.2134(4) 0.48748(16) 0.72866(15) 0.0353(8) Uani d . 1 . .
    N N3 0.3066(5) 0.64115(17) 0.79176(17) 0.0400(9) Uani d . 1 . .
    O O1 0.3475(6) 0.34649(15) 0.80904(17) 0.0602(10) Uani d . 1 . .
    H H1 0.3070 0.3710 0.7848 0.090 Uiso calc R 1 . .
    O O2 0.3808(5) 0.52533(13) 0.82017(15) 0.0428(8) Uani d . 1 . .
    O O3 0.1558(5) 0.59686(14) 0.68281(15) 0.0499(9) Uani d . 1 . .
loop_
    _atom_site_aniso_label
    _atom_site_aniso_U_11
    _atom_site_aniso_U_22
    _atom_site_aniso_U_33
    _atom_site_aniso_U_12
    _atom_site_aniso_U_13
    _atom_site_aniso_U_23
    Cu1 0.0412(3) 0.0412(3) 0.0363(3) 0.0042(3) -0.0104(3) -0.0039(2)
    C1 0.034(2) 0.045(3) 0.039(2) 0.004(2) 0.0083(18) 0.008(2)
    C2 0.058(4) 0.050(3) 0.041(3) 0.005(3) 0.000(2) -0.002(2)
    C3 0.059(4) 0.066(4) 0.043(3) 0.008(3) -0.006(2) 0.007(2)
    C4 0.056(4) 0.085(5) 0.055(3) 0.014(4) 0.005(3) 0.027(3)
    C5 0.058(3) 0.050(3) 0.052(3) 0.007(3) 0.010(3) 0.011(2)
    C6 0.050(3) 0.041(3) 0.041(3) 0.006(2) 0.014(2) -0.003(2)
    C7 0.030(2) 0.050(3) 0.036(2) 0.002(2) -0.004(2) -0.004(2)
    C8 0.035(3) 0.058(3) 0.031(2) 0.005(3) -0.005(2) -0.008(2)
    C9 0.060(3) 0.056(3) 0.041(3) 0.003(3) -0.004(2) -0.005(2)
    C10 0.064(4) 0.061(3) 0.052(3) 0.005(3) -0.001(3) 0.003(3)
    C11 0.064(4) 0.082(5) 0.039(3) 0.018(3) -0.002(3) -0.002(3)
    C12 0.058(3) 0.075(4) 0.051(3) 0.007(3) -0.018(3) 0.007(3)
    C13 0.049(3) 0.074(4) 0.054(3) 0.006(3) -0.021(3) 0.003(3)
    C14 0.034(2) 0.056(3) 0.036(2) 0.012(3) -0.0044(19) -0.003(2)
    C15 0.040(3) 0.057(3) 0.034(2) -0.002(2) -0.008(2) -0.013(2)
    C16 0.032(2) 0.042(3) 0.043(2) -0.002(2) 0.007(2) -0.009(2)
    C17 0.050(3) 0.047(3) 0.046(3) -0.004(3) -0.011(2) -0.008(2)
    C18 0.061(4) 0.051(3) 0.048(3) 0.003(3) -0.019(3) -0.007(2)
    C19 0.084(4) 0.049(3) 0.057(3) 0.007(3) -0.026(3) -0.006(3)
    C20 0.124(7) 0.044(3) 0.072(4) 0.005(4) -0.018(4) -0.013(3)
    C21 0.133(7) 0.045(3) 0.078(4) 0.028(4) -0.036(5) -0.012(3)
    C22 0.097(5) 0.053(3) 0.048(3) 0.014(4) -0.028(4) 0.002(2)
    N1 0.038(2) 0.0335(19) 0.0408(17) 0.0034(16) 0.0008(17) 0.0041(14)
    N2 0.0283(19) 0.045(2) 0.0327(16) 0.0030(16) 0.0005(15) -0.0042(15)
    N3 0.043(2) 0.042(2) 0.0355(18) 0.0042(18) -0.0054(16) 0.0018(17)
    O1 0.081(3) 0.040(2) 0.059(2) 0.003(2) -0.015(2) -0.0024(18)
    O2 0.051(2) 0.0356(19) 0.0417(17) 0.0018(15) -0.0138(16) -0.0037(14)
    O3 0.064(2) 0.044(2) 0.0417(17) 0.0059(18) -0.0178(16) -0.0048(16)
_geom_special_details
;
All e.s.d.'s (except the e.s.d. in the dihedral angle between two l.s. planes)
are estimated using the full covariance matrix. The cell e.s.d.'s are taken
into account individually in the estimation of e.s.d.'s in distances, angles
and torsion angles; correlations between e.s.d.'s in cell parameters are only
used when they are defined by crystal symmetry. An approximate (isotropic)
treatment of cell e.s.d.'s is used for estimating e.s.d.'s involving l.s.
planes.
;
loop_
    _geom_bond_atom_site_label_1
    _geom_bond_atom_site_label_2
    _geom_bond_site_symmetry_2
    _geom_bond_distance
    _geom_bond_publ_flag
    Cu1 O3 . 1.857(3) ?
    Cu1 N2 . 1.874(4) ?
    Cu1 O2 . 1.890(3) ?
    Cu1 N3 . 1.963(4) ?
    C1 C2 . 1.357(7) ?
    C1 C6 . 1.373(7) ?
    C1 C7 . 1.457(7) ?
    C2 C3 . 1.355(7) ?
    C2 H2 . 0.9300 ?
    C3 C4 . 1.369(9) ?
    C3 H3 . 0.9300 ?
    C4 C5 . 1.327(8) ?
    C4 H4 . 0.9300 ?
    C5 C6 . 1.367(7) ?
    C5 H5 . 0.9300 ?
    C6 O1 . 1.314(6) ?
    C7 O2 . 1.247(5) ?
    C7 N1 . 1.291(6) ?
    C8 C9 . 1.3900 ?
    C8 C13 . 1.3900 ?
    C8 C14 . 1.453(5) ?
    C9 C10 . 1.3900 ?
    C9 H9A . 0.9300 ?
    C10 C11 . 1.3900 ?
    C10 H10A . 0.9300 ?
    C11 C12 . 1.3900 ?
    C11 H11A . 0.9300 ?
    C12 C13 . 1.3900 ?
    C12 H12A . 0.9300 ?
    C13 H13A . 0.9300 ?
    C14 O3 . 1.276(5) ?
    C14 C15 . 1.328(7) ?
    C15 C16 . 1.394(7) ?
    C15 H15 . 0.9300 ?
    C16 N2 . 1.278(6) ?
    C16 C17 . 1.462(7) ?
    C17 H17A . 0.9600 ?
    C17 H17B . 0.9600 ?
    C17 H17C . 0.9600 ?
    C18 N3 . 1.300(6) ?
    C18 C19 . 1.332(8) ?
    C18 H18 . 0.9300 ?
    C19 C20 . 1.323(8) ?
    C19 H19 . 0.9300 ?
    C20 C21 . 1.335(9) ?
    C20 H20 . 0.9300 ?
    C21 C22 . 1.356(7) ?
    C21 H21 . 0.9300 ?
    C22 N3 . 1.300(6) ?
    C22 H22 . 0.9300 ?
    N1 N2 . 1.355(5) ?
    O1 H1 . 0.8200 ?
loop_
    _geom_angle_atom_site_label_1
    _geom_angle_atom_site_label_2
    _geom_angle_atom_site_label_3
    _geom_angle_site_symmetry_1
    _geom_angle_site_symmetry_3
    _geom_angle
    _geom_angle_publ_flag
    O3 Cu1 N2 . . 93.64(15) ?
    O3 Cu1 O2 . . 173.85(15) ?
    N2 Cu1 O2 . . 82.05(14) ?
    O3 Cu1 N3 . . 92.39(15) ?
    N2 Cu1 N3 . . 172.50(15) ?
    O2 Cu1 N3 . . 92.27(14) ?
    C2 C1 C6 . . 118.3(5) ?
    C2 C1 C7 . . 119.5(5) ?
    C6 C1 C7 . . 122.1(5) ?
    C3 C2 C1 . . 121.6(5) ?
    C3 C2 H2 . . 119.2 ?
    C1 C2 H2 . . 119.2 ?
    C2 C3 C4 . . 119.4(5) ?
    C2 C3 H3 . . 120.3 ?
    C4 C3 H3 . . 120.3 ?
    C5 C4 C3 . . 119.5(5) ?
    C5 C4 H4 . . 120.2 ?
    C3 C4 H4 . . 120.2 ?
    C4 C5 C6 . . 121.7(5) ?
    C4 C5 H5 . . 119.2 ?
    C6 C5 H5 . . 119.2 ?
    O1 C6 C5 . . 117.5(5) ?
    O1 C6 C1 . . 123.1(5) ?
    C5 C6 C1 . . 119.4(5) ?
    O2 C7 N1 . . 124.5(4) ?
    O2 C7 C1 . . 119.7(4) ?
    N1 C7 C1 . . 115.7(4) ?
    C9 C8 C13 . . 120.0 ?
    C9 C8 C14 . . 119.3(3) ?
    C13 C8 C14 . . 120.6(3) ?
    C10 C9 C8 . . 120.0 ?
    C10 C9 H9A . . 120.0 ?
    C8 C9 H9A . . 120.0 ?
    C9 C10 C11 . . 120.0 ?
    C9 C10 H10A . . 120.0 ?
    C11 C10 H10A . . 120.0 ?
    C12 C11 C10 . . 120.0 ?
    C12 C11 H11A . . 120.0 ?
    C10 C11 H11A . . 120.0 ?
    C11 C12 C13 . . 120.0 ?
    C11 C12 H12A . . 120.0 ?
    C13 C12 H12A . . 120.0 ?
    C12 C13 C8 . . 120.0 ?
    C12 C13 H13A . . 120.0 ?
    C8 C13 H13A . . 120.0 ?
    O3 C14 C15 . . 125.4(4) ?
    O3 C14 C8 . . 114.0(4) ?
    C15 C14 C8 . . 120.6(4) ?
    C14 C15 C16 . . 127.5(4) ?
    C14 C15 H15 . . 116.2 ?
    C16 C15 H15 . . 116.2 ?
    N2 C16 C15 . . 119.6(4) ?
    N2 C16 C17 . . 121.5(4) ?
    C15 C16 C17 . . 118.9(4) ?
    C16 C17 H17A . . 109.5 ?
    C16 C17 H17B . . 109.5 ?
    H17A C17 H17B . . 109.5 ?
    C16 C17 H17C . . 109.5 ?
    H17A C17 H17C . . 109.5 ?
    H17B C17 H17C . . 109.5 ?
    N3 C18 C19 . . 123.4(5) ?
    N3 C18 H18 . . 118.3 ?
    C19 C18 H18 . . 118.3 ?
    C20 C19 C18 . . 119.9(6) ?
    C20 C19 H19 . . 120.0 ?
    C18 C19 H19 . . 120.0 ?
    C19 C20 C21 . . 118.3(6) ?
    C19 C20 H20 . . 120.9 ?
    C21 C20 H20 . . 120.9 ?
    C20 C21 C22 . . 118.9(6) ?
    C20 C21 H21 . . 120.6 ?
    C22 C21 H21 . . 120.6 ?
    N3 C22 C21 . . 122.9(5) ?
    N3 C22 H22 . . 118.5 ?
    C21 C22 H22 . . 118.5 ?
    C7 N1 N2 . . 109.9(4) ?
    C16 N2 N1 . . 117.8(4) ?
    C16 N2 Cu1 . . 128.6(3) ?
    N1 N2 Cu1 . . 113.6(3) ?
    C22 N3 C18 . . 116.6(4) ?
    C22 N3 Cu1 . . 122.0(3) ?
    C18 N3 Cu1 . . 121.2(4) ?
    C6 O1 H1 . . 109.5 ?
    C7 O2 Cu1 . . 109.9(3) ?
    C14 O3 Cu1 . . 125.2(3) ?
loop_
    _geom_torsion_atom_site_label_1
    _geom_torsion_atom_site_label_2
    _geom_torsion_atom_site_label_3
    _geom_torsion_atom_site_label_4
    _geom_torsion_site_symmetry_1
    _geom_torsion_site_symmetry_2
    _geom_torsion_site_symmetry_3
    _geom_torsion_site_symmetry_4
    _geom_torsion
    _geom_torsion_publ_flag
    C6 C1 C2 C3 . . . . 0.2(8) ?
    C7 C1 C2 C3 . . . . -179.5(5) ?
    C1 C2 C3 C4 . . . . 0.2(9) ?
    C2 C3 C4 C5 . . . . 0.1(9) ?
    C3 C4 C5 C6 . . . . -0.9(10) ?
    C4 C5 C6 O1 . . . . -178.5(5) ?
    C4 C5 C6 C1 . . . . 1.3(9) ?
    C2 C1 C6 O1 . . . . 178.9(5) ?
    C7 C1 C6 O1 . . . . -1.5(8) ?
    C2 C1 C6 C5 . . . . -1.0(7) ?
    C7 C1 C6 C5 . . . . 178.7(5) ?
    C2 C1 C7 O2 . . . . 2.3(7) ?
    C6 C1 C7 O2 . . . . -177.4(5) ?
    C2 C1 C7 N1 . . . . -177.4(4) ?
    C6 C1 C7 N1 . . . . 3.0(7) ?
    C13 C8 C9 C10 . . . . 0.0 ?
    C14 C8 C9 C10 . . . . 177.5(4) ?
    C8 C9 C10 C11 . . . . 0.0 ?
    C9 C10 C11 C12 . . . . 0.0 ?
    C10 C11 C12 C13 . . . . 0.0 ?
    C11 C12 C13 C8 . . . . 0.0 ?
    C9 C8 C13 C12 . . . . 0.0 ?
    C14 C8 C13 C12 . . . . -177.4(4) ?
    C9 C8 C14 O3 . . . . 19.2(5) ?
    C13 C8 C14 O3 . . . . -163.4(3) ?
    C9 C8 C14 C15 . . . . -158.8(4) ?
    C13 C8 C14 C15 . . . . 18.7(6) ?
    O3 C14 C15 C16 . . . . -1.8(9) ?
    C8 C14 C15 C16 . . . . 175.9(4) ?
    C14 C15 C16 N2 . . . . 0.4(8) ?
    C14 C15 C16 C17 . . . . -178.7(5) ?
    N3 C18 C19 C20 . . . . 1.4(10) ?
    C18 C19 C20 C21 . . . . 0.5(12) ?
    C19 C20 C21 C22 . . . . -1.4(13) ?
    C20 C21 C22 N3 . . . . 0.3(13) ?
    O2 C7 N1 N2 . . . . 0.3(6) ?
    C1 C7 N1 N2 . . . . 180.0(3) ?
    C15 C16 N2 N1 . . . . -177.9(4) ?
    C17 C16 N2 N1 . . . . 1.1(6) ?
    C15 C16 N2 Cu1 . . . . 1.6(6) ?
    C17 C16 N2 Cu1 . . . . -179.4(4) ?
    C7 N1 N2 C16 . . . . 177.6(4) ?
    C7 N1 N2 Cu1 . . . . -1.9(4) ?
    O3 Cu1 N2 C16 . . . . -1.8(4) ?
    O2 Cu1 N2 C16 . . . . -177.4(4) ?
    O3 Cu1 N2 N1 . . . . 177.7(3) ?
    O2 Cu1 N2 N1 . . . . 2.1(3) ?
    C21 C22 N3 C18 . . . . 1.5(10) ?
    C21 C22 N3 Cu1 . . . . 176.4(6) ?
    C19 C18 N3 C22 . . . . -2.4(8) ?
    C19 C18 N3 Cu1 . . . . -177.3(5) ?
    O2 Cu1 N3 C22 . . . . -175.0(5) ?
    O3 Cu1 N3 C18 . . . . -176.3(4) ?
    O2 Cu1 N3 C18 . . . . -0.3(4) ?
    N1 C7 O2 Cu1 . . . . 1.4(6) ?
    C1 C7 O2 Cu1 . . . . -178.3(3) ?
    N2 Cu1 O2 C7 . . . . -1.8(3) ?
    N3 Cu1 O2 C7 . . . . 173.3(4) ?
    C15 C14 O3 Cu1 . . . . 1.0(7) ?
    C8 C14 O3 Cu1 . . . . -176.8(3) ?
    N2 Cu1 O3 C14 . . . . 0.5(4) ?
    N3 Cu1 O3 C14 . . . . -175.0(4) ?
loop_
    _geom_hbond_atom_site_label_D
    _geom_hbond_atom_site_label_H
    _geom_hbond_atom_site_label_A
    _geom_hbond_site_symmetry_A
    _geom_hbond_distance_DH
    _geom_hbond_distance_HA
    _geom_hbond_distance_DA
    _geom_hbond_angle_DHA
    O1 H1 N1 . 0.82 1.78 2.500(5) 146
