# Supplementary material for: [2-Hydroxy-N′-(4-oxo-4-phenyl­butan-2-yl­idene)benzohydrazidato(2−)]pyridine­copper(II)
Source: Acta Crystallogr Sect E Struct Rep Online. 2010 Nov 24;66(Pt 12):m1635. doi: 10.1107/S1600536810047719 (PMC3011487; doi:10.1107/S1600536810047719)
Supplement: Supplementary file 2 [file e-66-m1635-Isup2.hkl]

# 
# h,k,l, Fc-squared, Fo-squared, sigma(Fo-squared) and status flag 
# 
data_I
_shelx_title ' ' 
_shelx_refln_list_code          4 
_shelx_F_calc_maximum      542.42 
_exptl_crystal_F_000      1800.00 
_reflns_d_resolution_high  0.7831 
 
loop_ 
 _symmetry_equiv_pos_as_xyz 
 'x, y, z' 
 '-x, -y, z+1/2' 
 '-x, y, -z+1/2' 
 'x, -y, -z' 
 'x+1/2, y+1/2, z' 
 '-x+1/2, -y+1/2, z+1/2' 
 '-x+1/2, y+1/2, -z+1/2' 
 'x+1/2, -y+1/2, -z' 
 
_cell_length_a     7.7096 
_cell_length_b    22.9060 
_cell_length_c    20.9833 
_cell_angle_alpha  90.000 
_cell_angle_beta   90.000 
_cell_angle_gamma  90.000 
 
_shelx_F_squared_multiplier     1.000 
 
loop_ 
 _refln_index_h 
 _refln_index_k 
 _refln_index_l 
 _refln_F_squared_calc 
 _refln_F_squared_meas 
 _refln_F_squared_sigma 
 _refln_observed_status 
   4   0   0      664.02      487.58     81.49 o 
   6   0   0    12399.12    11000.56    377.36 o 
   8   0   0     2035.69     2033.54    240.32 o 
   1   1   0      851.78      710.65     35.60 o 
   3   1   0      685.58      340.89     57.22 o 
   5   1   0     1373.74     1249.99     64.27 o 
   7   1   0      597.11      647.80     76.58 o 
   0   2   0    99747.18   111486.34   2832.51 o 
   2   2   0    12317.70    12647.59    291.44 o 
   4   2   0     1929.06     1553.34    122.58 o 
   6   2   0     4258.09     3833.90    200.47 o 
   8   2   0     1088.17     1102.64    158.13 o 
   1   3   0      958.06      705.44     35.98 o 
   3   3   0      152.97      361.42     38.09 o 
   5   3   0        0.61       62.03     22.76 o 
   7   3   0      179.41      118.22     44.61 o 
   0   4   0    23750.27    26621.56    693.11 o 
   2   4   0     4275.00     4997.98    138.82 o 
   4   4   0     1334.86     1534.66     78.05 o 
   6   4   0       14.01       34.42     37.61 o 
   8   4   0       79.66      169.23    117.21 o 
   1   5   0     1801.44     2098.64     69.96 o 
   3   5   0      285.06      475.12     44.42 o 
   5   5   0      824.01      973.06     77.42 o 
   7   5   0     3251.26     2802.74    140.26 o 
   0   6   0     6042.80     5353.56    135.31 o 
   2   6   0    20549.04    21928.88    491.01 o 
   4   6   0     7587.15     6415.64    196.18 o 
   6   6   0     3277.28     2987.09    137.10 o 
   8   6   0      618.69      625.50    105.97 o 
   1   7   0     5522.80     4858.74    137.19 o 
   3   7   0      357.26      458.28     47.35 o 
   5   7   0     3210.23     3044.95    129.45 o 
   7   7   0     2368.60     2226.33    132.71 o 
   9   7   0      189.24      226.45    160.91 o 
   0   8   0    26930.81    25145.13    552.22 o 
   2   8   0     8620.78     7948.42    213.18 o 
   4   8   0    17975.38    18572.67    454.31 o 
   6   8   0     7508.29     7109.63    237.29 o 
   8   8   0     1297.84     1193.98    203.22 o 
   1   9   0    11891.66    12804.96    310.01 o 
   3   9   0     2031.16     2109.16     95.43 o 
   5   9   0     6800.11     5996.73    203.55 o 
   7   9   0      167.08      299.83     65.93 o 
   9   9   0      340.82      325.07    105.42 o 
   0  10   0    19547.71    19401.47    442.39 o 
   2  10   0    15437.41    15348.12    375.36 o 
   4  10   0     2284.60     2184.43    107.21 o 
   6  10   0     1590.83     1482.44    110.30 o 
   8  10   0      359.04      517.75    133.16 o 
   1  11   0    23974.47    27232.95    474.66 o 
   3  11   0     2744.65     2531.07    145.60 o 
   5  11   0      192.14      247.12     56.87 o 
   7  11   0      403.09      463.43     77.03 o 
   9  11   0      138.65       94.81     91.09 o 
   0  12   0     5535.27     5270.31    183.84 o 
   2  12   0      148.40       86.58     36.59 o 
   4  12   0      117.74       66.09     59.46 o 
   6  12   0      458.34      515.00     82.16 o 
   8  12   0        0.19       75.76     93.28 o 
   1  13   0      287.54      286.98     29.98 o 
   3  13   0      985.37      972.03     83.79 o 
   5  13   0     1711.87     1532.83    126.68 o 
   7  13   0       67.66      116.45     63.45 o 
   0  14   0     6130.13     5267.60    158.08 o 
   2  14   0     5261.57     4831.94    146.63 o 
   4  14   0     3466.38     3426.03    154.58 o 
   6  14   0     4460.36     4119.51    183.20 o 
   8  14   0       17.48      231.99     80.14 o 
   1  15   0     1947.59     2131.28     81.54 o 
   3  15   0     1423.65     1280.23     84.92 o 
   5  15   0       84.26      160.25     66.04 o 
   7  15   0      847.74     1050.56    109.85 o 
   0  16   0     5983.81     5270.46    338.11 o 
   2  16   0     9917.57     9166.00    235.70 o 
   4  16   0    13175.87    11957.50    306.06 o 
   6  16   0     4181.57     3742.91    172.59 o 
   8  16   0        6.02       50.04     65.93 o 
   1  17   0      414.90      515.63     47.94 o 
   3  17   0       75.30       44.09     38.74 o 
   5  17   0      448.05      554.58     77.09 o 
   7  17   0      140.91      210.28     73.67 o 
   0  18   0       94.13      179.87     84.62 o 
   2  18   0     1143.03     1053.18    110.26 o 
   4  18   0     6019.56     5610.87    212.89 o 
   6  18   0      156.24      343.72     76.41 o 
   1  19   0      296.09      176.67     56.57 o 
   3  19   0       88.31      124.00     55.97 o 
   5  19   0      267.78      385.55     77.08 o 
   7  19   0        2.93      140.59     58.31 o 
   0  20   0      236.13      157.24    175.13 o 
   2  20   0        8.22      101.51     57.13 o 
   4  20   0      307.57      282.28     72.01 o 
   6  20   0      311.45      290.89     68.36 o 
   1  21   0      100.15       61.53     48.08 o 
   3  21   0        5.10       59.57     57.84 o 
   5  21   0       46.32      147.18     59.81 o 
   0  22   0     4940.13     3909.29    320.77 o 
   2  22   0      969.06     1269.05    113.99 o 
   4  22   0      323.53      480.74     83.44 o 
   6  22   0      347.32      371.58     70.39 o 
   1  23   0      156.10       97.73     55.54 o 
   3  23   0      908.27      966.42    104.61 o 
   5  23   0        9.68       96.27     75.30 o 
   0  24   0     3418.40     3436.97    311.76 o 
   2  24   0     2581.91     2598.20    152.08 o 
   4  24   0      846.01      943.60    163.07 o 
   1  25   0       45.18       10.50     79.32 o 
   3  25   0      129.41      205.65     73.12 o 
   5  25   0        0.82       23.76     78.51 o 
   0  26   0      465.59      651.61    180.67 o 
   2  26   0      636.72      666.03     93.93 o 
   4  26   0      131.11      195.67     76.54 o 
   1  27   0        1.17      237.82     97.78 o 
   3  27   0       35.68      136.78     74.53 o 
   0  28   0        0.93       67.97    126.58 o 
   2  28   0       74.32      235.85     99.86 o 
   1  29   0        0.03       72.75     92.16 o 
   2   0   1    12671.15    12425.13    282.48 o 
   4   0   1      794.84      703.79     45.67 o 
   6   0   1      267.85      337.66     46.75 o 
   8   0   1       22.24      175.47    111.32 o 
  -9   1   1      143.99       39.19    135.25 o 
  -7   1   1      317.01      298.04     62.08 o 
  -5   1   1      722.56      767.10     54.70 o 
  -3   1   1     2972.13     3186.07    100.41 o 
  -1   1   1     3118.51     3394.62     83.34 o 
   1   1   1     3048.24     3287.41     85.40 o 
   3   1   1     2886.96     3269.92    130.29 o 
   5   1   1      838.92      852.48     59.83 o 
   7   1   1      294.46      292.41     81.98 o 
   9   1   1      145.47       18.03    131.08 o 
  -8   2   1      510.47      578.44    157.44 o 
  -6   2   1     2401.61     2367.15    133.76 o 
  -4   2   1     7579.02     7480.51    407.84 o 
  -2   2   1    31383.72    30913.59   1781.58 o 
   0   2   1    25584.98    27650.52    855.56 o 
   2   2   1    31564.19    33124.75    598.75 o 
   4   2   1     7551.16     7951.09    214.93 o 
   6   2   1     2303.39     2274.10     96.38 o 
   8   2   1      549.95      516.71    144.61 o 
  -9   3   1      700.21     1171.44    240.32 o 
  -7   3   1      396.07      414.60     80.41 o 
  -5   3   1     1104.06     1139.63     97.58 o 
  -3   3   1      747.88      830.37     60.07 o 
  -1   3   1    16963.46    19746.79    816.33 o 
   1   3   1    17060.32    20005.93    372.74 o 
   3   3   1      672.19      820.42     54.08 o 
   5   3   1     1083.48      905.17     61.04 o 
   7   3   1      403.67      405.51     82.49 o 
  -6   4   1     3177.21     2957.79    167.32 o 
  -4   4   1     8151.04     7375.13    260.46 o 
  -2   4   1    18661.63    19347.68    562.83 o 
   0   4   1     3681.48     3543.78     78.87 o 
   2   4   1    20947.37    21491.83    462.66 o 
   4   4   1     8167.53     7539.78    216.31 o 
   6   4   1     2760.95     2616.17    234.91 o 
   8   4   1     1344.26     1201.28    138.42 o 
  -9   5   1      365.12      349.21    175.82 o 
  -7   5   1      228.85      233.14     95.08 o 
  -5   5   1      470.62      496.18     72.31 o 
  -3   5   1     3157.39     2992.85    218.62 o 
  -1   5   1     1303.43     1530.67     56.47 o 
   1   5   1     1264.24     1528.43     58.67 o 
   3   5   1     3256.63     3066.51    109.37 o 
   5   5   1      595.36      656.45     68.31 o 
   7   5   1      124.91      141.29    129.00 o 
  -8   6   1      339.88      496.49    101.85 o 
  -6   6   1     5485.00     4965.72    226.54 o 
  -4   6   1     3715.87     3245.91    123.07 o 
  -2   6   1     5013.72     4919.17    163.22 o 
   0   6   1    10163.63     9773.12    197.25 o 
   2   6   1     5891.51     5776.21    154.90 o 
   4   6   1     3778.12     3404.91    128.46 o 
   6   6   1     5314.19     4988.74    187.66 o 
   8   6   1      383.60      404.73     86.81 o 
  -9   7   1       51.45      184.49    147.38 o 
  -7   7   1        5.07       14.93     45.21 o 
  -5   7   1      845.27     1136.71     84.94 o 
  -3   7   1      442.16      467.22     46.55 o 
  -1   7   1      564.79      664.28     43.05 o 
   1   7   1      558.22      601.74     42.21 o 
   3   7   1      434.74      410.41     57.91 o 
   5   7   1      911.32     1344.20     94.82 o 
   7   7   1       11.18      -47.70     56.33 o 
  -8   8   1      208.60      420.67     83.34 o 
  -6   8   1      665.94      687.36     77.86 o 
  -4   8   1      439.18      549.17     59.34 o 
  -2   8   1     2875.52     2699.55     98.80 o 
   0   8   1    12873.49    12650.13    255.75 o 
   2   8   1     2790.53     2464.91     97.89 o 
   4   8   1      436.53      538.78     58.82 o 
   6   8   1      669.87      732.43     82.83 o 
   8   8   1      207.43      104.01     80.28 o 
  -9   9   1        9.10      -34.13     85.94 o 
  -7   9   1      175.63      255.37     58.34 o 
  -5   9   1       74.71       97.29     40.03 o 
  -3   9   1     2192.25     2199.55     98.17 o 
  -1   9   1      793.55      986.02     48.34 o 
   1   9   1      761.12      927.46     44.81 o 
   3   9   1     2153.91     2374.42    102.96 o 
   5   9   1       50.39      122.52     45.87 o 
   7   9   1      173.16      207.69     72.37 o 
  -8  10   1      745.06      765.28    106.40 o 
  -6  10   1     2443.78     2390.30    125.73 o 
  -4  10   1     5226.12     4887.07    172.05 o 
  -2  10   1    15822.62    14800.95    317.17 o 
   0  10   1    19014.34    17376.51    377.73 o 
   2  10   1    16004.31    15003.56    367.93 o 
   4  10   1     5725.72     5225.51    178.79 o 
   6  10   1     2233.63     2118.94    127.69 o 
   8  10   1      819.35      800.42    130.91 o 
  -9  11   1       58.07      110.54     96.96 o 
  -7  11   1      144.56      154.35     62.82 o 
  -5  11   1     1590.25     1463.01    127.04 o 
  -3  11   1       98.66      130.78     38.52 o 
  -1  11   1     3147.08     3357.55    102.84 o 
   1  11   1     3053.61     3256.13    112.39 o 
   3  11   1       96.98      126.99     43.44 o 
   5  11   1     1642.91     1523.41    106.17 o 
   7  11   1      185.59       42.77    117.04 o 
   9  11   1       46.77      -33.29    124.15 o 
  -8  12   1      727.56      972.54    115.22 o 
  -6  12   1     2928.34     3093.81    149.47 o 
  -4  12   1     6563.52     5834.99    199.06 o 
  -2  12   1    18983.54    19123.28    462.55 o 
   0  12   1     8849.96     7770.36    145.94 o 
   2  12   1    18970.54    19208.55    465.38 o 
   4  12   1     6226.44     5622.95    198.90 o 
   6  12   1     2850.84     2837.77    173.37 o 
   8  12   1      777.60      624.04    106.05 o 
  -7  13   1       96.98      172.35     88.04 o 
  -5  13   1      971.60     1015.26     83.14 o 
  -3  13   1      493.42      587.47     58.85 o 
  -1  13   1      495.92      536.40     39.29 o 
   1  13   1      473.91      470.29     47.99 o 
   3  13   1      590.15      747.60     76.90 o 
   5  13   1      965.99     1009.56    155.61 o 
   7  13   1       47.35      -16.16     67.16 o 
  -8  14   1      397.05      496.87    111.83 o 
  -6  14   1      666.34      713.03     84.53 o 
  -4  14   1     2240.34     2347.13    111.92 o 
  -2  14   1     4578.58     4503.35    139.59 o 
   0  14   1     3552.14     3316.79     88.37 o 
   2  14   1     4664.60     4490.16    197.13 o 
   4  14   1     2337.45     2447.38    131.53 o 
   6  14   1      533.11      558.04    113.75 o 
   8  14   1      375.76      441.18     99.43 o 
  -7  15   1      176.64      298.39     55.43 o 
  -5  15   1      287.51      350.08     63.57 o 
  -3  15   1       30.33       31.80     36.96 o 
  -1  15   1       31.31       13.95     21.19 o 
   1  15   1       33.32       68.34     27.07 o 
   3  15   1       31.94       45.42    133.86 o 
   5  15   1      297.70      286.11     80.56 o 
   7  15   1      179.22      176.06    107.33 o 
  -8  16   1        8.75       28.21     80.18 o 
  -6  16   1      432.71      400.69     68.90 o 
  -4  16   1      528.12      694.91     78.40 o 
  -2  16   1      312.29      322.78     45.95 o 
   0  16   1     1233.63     1171.66     84.35 o 
   2  16   1      246.44      253.61     55.20 o 
   4  16   1      462.91      682.09    146.69 o 
   6  16   1      471.76      537.02    101.94 o 
   8  16   1       11.39       91.44     65.86 o 
  -7  17   1       29.12       97.69     54.59 o 
  -5  17   1     1985.60     1991.43    195.87 o 
  -3  17   1     1649.03     1663.41    122.66 o 
  -1  17   1      615.68      627.96     44.57 o 
   1  17   1      619.16      564.76     51.80 o 
   3  17   1     1677.75     1680.54    149.23 o 
   5  17   1     1980.44     1868.58    169.35 o 
   7  17   1       36.36      108.74     67.69 o 
  -6  18   1      836.29      907.08     85.02 o 
  -4  18   1     1967.49     2149.21    104.49 o 
  -2  18   1     4698.37     4271.19    139.95 o 
   0  18   1     6179.51     5809.47    168.85 o 
   2  18   1     4396.38     4047.80    163.83 o 
   4  18   1     1815.29     1806.36    126.60 o 
   6  18   1      908.09      920.62    105.51 o 
  -7  19   1       38.39       31.99     58.97 o 
  -5  19   1     1000.20     1126.93     91.58 o 
  -3  19   1      441.65      512.08     63.38 o 
  -1  19   1      468.67      448.13     70.73 o 
   1  19   1      480.51      252.48     77.95 o 
   3  19   1      389.47      526.85     74.97 o 
   5  19   1     1050.10     1017.58    122.47 o 
   7  19   1       16.83       25.83     76.87 o 
  -6  20   1     1102.03     1107.12    100.27 o 
  -4  20   1      649.30      813.11     76.97 o 
  -2  20   1      787.25      858.64     93.79 o 
   0  20   1     1230.12     1276.74     81.63 o 
   2  20   1     1084.83     1005.92    127.60 o 
   4  20   1      690.80      854.76     99.39 o 
   6  20   1     1089.57      993.52    111.74 o 
  -5  21   1       75.58      172.16     59.50 o 
  -3  21   1      215.40      233.17     84.06 o 
  -1  21   1       25.25      -43.30     44.90 o 
   1  21   1       28.75       29.18     46.15 o 
   3  21   1      188.95      210.98     92.41 o 
   5  21   1       79.02      163.87     62.92 o 
  -6  22   1      165.31      208.48     68.07 o 
  -4  22   1      313.42      311.75    112.88 o 
  -2  22   1      612.55      768.82     88.56 o 
   0  22   1     2961.24     2753.33    184.87 o 
   2  22   1      460.29      629.45    123.11 o 
   4  22   1      427.28      475.87    112.51 o 
   6  22   1      153.43      326.75     73.23 o 
  -5  23   1       30.94       -8.16     65.32 o 
  -3  23   1       31.94      145.36     65.43 o 
  -1  23   1      105.73      150.10     51.70 o 
   1  23   1      103.68       20.85     55.92 o 
   3  23   1       33.97      133.31     65.19 o 
   5  23   1       34.79      291.13     82.60 o 
  -4  24   1      368.34      654.12     92.32 o 
  -2  24   1      411.03      413.61     85.39 o 
   0  24   1      376.79      370.64    106.50 o 
   2  24   1      460.24      560.24     90.31 o 
   4  24   1      355.56      414.63    161.89 o 
  -5  25   1       38.57       86.20     88.32 o 
  -3  25   1       15.12       84.99     69.37 o 
  -1  25   1       24.43       30.80    100.57 o 
   1  25   1       28.19        3.28     83.73 o 
   3  25   1       19.37       31.02     71.27 o 
   5  25   1       26.17      111.92     79.31 o 
  -4  26   1      790.75      833.00    145.66 o 
  -2  26   1      971.95     1058.28    112.26 o 
   0  26   1     1862.43     1648.24    180.57 o 
   2  26   1     1029.69      938.00    140.99 o 
   4  26   1      820.88      859.54    148.98 o 
  -3  27   1      161.44      192.69     73.17 o 
  -1  27   1      122.78      424.11    112.64 o 
   1  27   1      123.96       91.91     93.66 o 
   3  27   1      163.90       86.38    124.74 o 
  -2  28   1      960.43      773.63    135.11 o 
   0  28   1     1303.53      880.00    136.82 o 
   2  28   1      982.01      747.52    128.46 o 
  -1  29   1        0.07       -5.89     94.85 o 
   1  29   1        0.03      172.95     98.16 o 
   0   0   2   149646.23   162723.86   3388.94 o 
   2   0   2   223233.17   244334.81   4394.94 o 
   4   0   2    18034.17    17203.56    511.26 o 
   6   0   2     5126.68     4620.07    146.41 o 
   8   0   2     1523.68     1547.21    164.77 o 
  -9   1   2      299.97      326.48    104.28 o 
  -7   1   2      685.04      809.23     73.35 o 
  -5   1   2     1036.93     1113.16    147.62 o 
  -3   1   2     4848.90     4152.04    183.09 o 
  -1   1   2     7608.26     8267.34    198.87 o 
   1   1   2     7737.17     8475.88    150.21 o 
   3   1   2     4843.35     4670.97    133.90 o 
   5   1   2      997.43     1101.87     66.11 o 
   7   1   2      826.43      842.48     95.82 o 
   9   1   2      291.29      728.25    198.71 o 
  -8   2   2      945.14      763.97    140.27 o 
  -6   2   2     3415.85     3044.13    150.54 o 
  -4   2   2     4967.33     4798.94    153.03 o 
  -2   2   2    18433.57    19801.39    329.31 o 
   0   2   2    71165.66    75136.27   1838.13 o 
   2   2   2    16590.08    17958.77    364.67 o 
   4   2   2     5377.68     5248.36    137.40 o 
   6   2   2     3341.06     2939.49    132.06 o 
   8   2   2      943.38      907.43    132.83 o 
  -9   3   2       60.66       78.70     87.81 o 
  -7   3   2      396.50      514.99     86.77 o 
  -5   3   2      247.63      415.66     49.59 o 
  -3   3   2      395.16      413.02     36.79 o 
  -1   3   2    12947.92    14612.32    255.04 o 
   1   3   2    13062.48    15108.43    252.38 o 
   3   3   2      450.41      508.19     36.49 o 
   5   3   2      220.76      291.73     36.81 o 
   7   3   2      462.08      578.78    111.33 o 
  -8   4   2      184.04      194.51     87.21 o 
  -6   4   2      243.42      292.04     51.64 o 
  -4   4   2      788.58     1044.42     93.86 o 
  -2   4   2     3342.69     2997.15     81.68 o 
   0   4   2    21575.41    25008.71    531.07 o 
   2   4   2     3254.76     2911.04     91.08 o 
   4   4   2      817.30     1128.12     75.39 o 
   6   4   2      240.06      375.11     77.96 o 
   8   4   2      180.30      215.42     83.02 o 
  -9   5   2      263.38      209.11    156.05 o 
  -7   5   2      675.33      662.80     65.32 o 
  -5   5   2     3749.87     3405.46    131.00 o 
  -3   5   2      452.92      405.81     38.84 o 
  -1   5   2     6498.83     6467.92    127.80 o 
   1   5   2     6329.93     6464.48    151.54 o 
   3   5   2      514.80      456.99     43.90 o 
   5   5   2     3915.51     3406.92    139.05 o 
   7   5   2      668.84      622.65     84.08 o 
  -8   6   2      455.41      509.22     93.72 o 
  -6   6   2     3399.00     3365.71    140.86 o 
  -4   6   2    13789.98    13178.04    400.08 o 
  -2   6   2     5875.75     5423.83    156.52 o 
   0   6   2    11443.80    12838.16    252.45 o 
   2   6   2     6071.28     5421.90    186.21 o 
   4   6   2    12797.57    12198.38    279.89 o 
   6   6   2     3501.64     3283.01    144.47 o 
   8   6   2      503.08      686.99    109.92 o 
  -9   7   2      714.87      600.98    194.55 o 
  -7   7   2     1785.74     1672.19     96.53 o 
  -5   7   2     2785.39     2514.48    246.74 o 
  -3   7   2      497.23      549.74     75.71 o 
  -1   7   2      509.12      690.27     38.81 o 
   1   7   2      523.07      698.04     30.94 o 
   3   7   2      515.15      540.73     40.41 o 
   5   7   2     2817.34     2559.08    113.07 o 
   7   7   2     1871.76     1760.21    145.68 o 
   9   7   2      652.29     1016.77    172.35 o 
  -8   8   2     1318.09     1486.57    137.09 o 
  -6   8   2     4218.16     4047.81    270.11 o 
  -4   8   2    18406.91    16031.48    966.87 o 
  -2   8   2    31988.84    32201.02    620.52 o 
   0   8   2     7088.51     6758.44    151.36 o 
   2   8   2    32298.96    32816.43   1377.25 o 
   4   8   2    17041.42    15578.13    339.85 o 
   6   8   2     4340.92     4434.88    211.62 o 
   8   8   2     1508.81     1449.44    155.08 o 
  -9   9   2      462.36      596.52    101.47 o 
  -7   9   2     1623.99     1475.40    113.22 o 
  -5   9   2      753.76      899.43     78.75 o 
  -3   9   2     4637.19     4344.23    127.97 o 
  -1   9   2     3314.71     3579.61    138.46 o 
   1   9   2     3192.40     3736.71    138.27 o 
   3   9   2     4586.95     4189.18    176.67 o 
   5   9   2      836.08     1072.66    108.08 o 
   7   9   2     1654.22     1472.03    141.65 o 
   9   9   2      437.46      460.88    146.00 o 
  -8  10   2      428.33      570.45     94.94 o 
  -6  10   2      764.31      801.09     74.95 o 
  -4  10   2     4552.16     3963.98    144.99 o 
  -2  10   2    11098.01    10037.33    232.27 o 
   0  10   2    23544.15    23765.09    461.91 o 
   2  10   2    11005.23    10550.08    328.01 o 
   4  10   2     4508.04     3969.86    182.79 o 
   6  10   2      866.02     1038.68    116.59 o 
   8  10   2      413.07      377.87    124.67 o 
  -9  11   2      100.02      271.25     93.00 o 
  -7  11   2      255.61      234.54     81.09 o 
  -5  11   2      657.17      660.75     68.51 o 
  -3  11   2     6107.86     6568.03    177.65 o 
  -1  11   2      307.22      383.14     35.23 o 
   1  11   2      284.49      349.40     40.14 o 
   3  11   2     6037.60     6568.04    245.96 o 
   5  11   2      625.27      687.85     94.95 o 
   7  11   2      233.80      189.37    113.75 o 
   9  11   2      104.40      -45.43    118.25 o 
  -8  12   2      114.12      166.75     71.23 o 
  -6  12   2      255.33      221.01     48.76 o 
  -4  12   2      567.03      501.94     60.27 o 
  -2  12   2      869.72      978.98     65.00 o 
   0  12   2      127.67      113.86     21.76 o 
   2  12   2      843.65     1051.89    105.94 o 
   4  12   2      587.73      489.34    109.06 o 
   6  12   2      234.43      196.13     84.79 o 
   8  12   2      122.52      142.06    103.86 o 
  -7  13   2      174.50      342.85     66.26 o 
  -5  13   2       82.69      187.72     49.70 o 
  -3  13   2      922.01     1089.18     73.96 o 
  -1  13   2      136.69      186.72     29.87 o 
   1  13   2      139.66      178.52     31.73 o 
   3  13   2      893.33     1024.92    125.19 o 
   5  13   2      110.94      175.55     63.98 o 
   7  13   2      228.79       97.92     74.79 o 
  -8  14   2       66.72       32.80     66.42 o 
  -6  14   2      894.32     1138.33     85.42 o 
  -4  14   2     6758.07     6429.75    174.11 o 
  -2  14   2     6549.65     5498.23    163.22 o 
   0  14   2     7471.34     7151.69    141.63 o 
   2  14   2     6323.81     5576.64    236.33 o 
   4  14   2     6931.46     6523.34    349.38 o 
   6  14   2      821.50      815.88    115.97 o 
   8  14   2       58.25      236.66     87.21 o 
  -7  15   2      284.38      534.86     77.62 o 
  -5  15   2     1460.09     1588.91     93.27 o 
  -3  15   2      471.92      508.39     55.28 o 
  -1  15   2       26.68       53.29     24.85 o 
   1  15   2       32.66       24.97     28.06 o 
   3  15   2      418.49      404.88     81.85 o 
   5  15   2     1482.84     1547.54    144.42 o 
   7  15   2      335.01      303.83     93.90 o 
  -8  16   2      319.59      754.82    132.47 o 
  -6  16   2     3316.52     3232.71    126.58 o 
  -4  16   2    11474.14    10392.32    251.64 o 
  -2  16   2    10231.72     9354.25    214.96 o 
   0  16   2     6407.49     5730.96    163.49 o 
   2  16   2     9929.55     9184.98    340.48 o 
   4  16   2    11586.19    10376.83    386.20 o 
   6  16   2     3380.35     3156.43    195.15 o 
   8  16   2      234.45      142.39     86.89 o 
  -7  17   2      218.40      297.97     84.19 o 
  -5  17   2      557.89      699.30     73.50 o 
  -3  17   2      278.28      272.26     49.27 o 
  -1  17   2     1024.30      949.39     60.01 o 
   1  17   2     1063.42     1083.52     80.36 o 
   3  17   2      331.24      207.83     80.23 o 
   5  17   2      460.35      617.63    113.25 o 
   7  17   2      232.35      441.60    164.72 o 
  -6  18   2     1057.14     1204.99    120.76 o 
  -4  18   2     2487.60     2446.92    107.69 o 
  -2  18   2     1066.18     1108.55     74.39 o 
   0  18   2      189.38      232.48     54.57 o 
   2  18   2     1075.68     1157.97    142.87 o 
   4  18   2     2393.83     2199.84    252.63 o 
   6  18   2     1174.75     1193.41    147.36 o 
  -7  19   2       27.45      171.60     71.30 o 
  -5  19   2      303.01      343.65     60.55 o 
  -3  19   2     1855.38     1674.39    111.07 o 
  -1  19   2      532.09      464.36     64.32 o 
   1  19   2      539.05      518.93     96.12 o 
   3  19   2     1841.00     1781.97    166.28 o 
   5  19   2      304.80      327.14     97.00 o 
   7  19   2       25.13      -19.35     65.09 o 
  -6  20   2       35.32      127.40     57.09 o 
  -4  20   2      351.36      330.54     61.53 o 
  -2  20   2      144.21      146.56     49.83 o 
   0  20   2       31.75       73.25     41.95 o 
   2  20   2      151.72      115.58     75.64 o 
   4  20   2      310.15      233.13     67.90 o 
   6  20   2       24.66       94.39     68.76 o 
  -5  21   2       30.85       84.60     50.73 o 
  -3  21   2      345.59      339.65     65.74 o 
  -1  21   2      160.18       70.48     55.68 o 
   1  21   2      176.80      143.63     82.08 o 
   3  21   2      318.65      199.80     91.74 o 
   5  21   2       29.83      101.50     70.68 o 
  -6  22   2      466.48      484.39    109.62 o 
  -4  22   2      679.52      713.86     86.13 o 
  -2  22   2     1463.85     1335.18    116.52 o 
   0  22   2     2231.94     2215.27    164.40 o 
   2  22   2     1787.03     1591.85    164.40 o 
   4  22   2      556.96      630.21    113.29 o 
   6  22   2      472.27      457.87     85.22 o 
  -5  23   2      120.73      178.57    115.67 o 
  -3  23   2      153.99      151.42     68.24 o 
  -1  23   2      371.31      169.86     97.20 o 
   1  23   2      378.90      334.38    108.98 o 
   3  23   2      157.17       77.50     90.91 o 
   5  23   2      104.68      219.17    141.49 o 
  -4  24   2      534.39      600.52    108.20 o 
  -2  24   2     2141.95     2057.69    138.18 o 
   0  24   2     4520.82     3948.76    228.78 o 
   2  24   2     2130.19     2306.33    183.88 o 
   4  24   2      630.09      452.12    402.44 o 
  -5  25   2       58.24      105.87     77.57 o 
  -3  25   2        0.74       81.71     66.96 o 
  -1  25   2        1.24       62.39     89.64 o 
   1  25   2        1.93      173.55     97.33 o 
   3  25   2        0.12      103.47     72.57 o 
   5  25   2       54.84      199.32    144.53 o 
  -4  26   2      177.48      153.58     78.72 o 
  -2  26   2      320.24      463.12    124.69 o 
   0  26   2     1083.80     1097.63    146.82 o 
   2  26   2      320.26      332.68    104.31 o 
   4  26   2      164.28      272.41     78.18 o 
  -3  27   2        9.47      -51.84     66.64 o 
  -1  27   2       42.62      -56.27     82.59 o 
   1  27   2       42.47        1.26     88.99 o 
   3  27   2       10.27      217.49    120.90 o 
  -2  28   2        3.64      439.84    221.07 o 
   0  28   2       45.62      239.23    154.67 o 
   2  28   2        7.96       35.74     93.70 o 
  -1  29   2        5.04      146.07    167.15 o 
   1  29   2        6.74      233.69    106.05 o 
   2   0   3   294224.72   327755.63   7254.96 o 
   4   0   3      471.68      652.28     50.41 o 
   6   0   3     1621.77     1594.57     76.96 o 
   8   0   3      334.66      286.25     91.19 o 
  -9   1   3      162.91      251.94    118.25 o 
  -7   1   3      342.22      332.19    103.98 o 
  -5   1   3      661.31      761.28     68.12 o 
  -3   1   3     2542.53     3048.02     76.89 o 
  -1   1   3    18285.39    21317.96    415.57 o 
   1   1   3    18620.72    22104.09    364.98 o 
   3   1   3     2414.05     2879.08     95.05 o 
   5   1   3      661.08      797.06     54.46 o 
   7   1   3      350.00      271.10    109.58 o 
   9   1   3      153.82      238.97    107.16 o 
  -8   2   3      398.67      537.24    114.09 o 
  -6   2   3     2429.39     2441.16     98.96 o 
  -4   2   3    11141.56    10170.45    205.27 o 
  -2   2   3    36394.07    40505.92    689.96 o 
   0   2   3    29682.30    30769.67    507.09 o 
   2   2   3    39913.75    43211.07    692.89 o 
   4   2   3    10585.68     9691.27    203.80 o 
   6   2   3     2277.74     2280.89    104.55 o 
   8   2   3      426.22      652.94    118.60 o 
  -9   3   3      536.29      507.69    120.20 o 
  -7   3   3     1328.41     1467.42    135.72 o 
  -5   3   3      787.67      938.18     57.72 o 
  -3   3   3      880.07      851.07     46.27 o 
  -1   3   3    36218.61    40326.97    665.17 o 
   1   3   3    36585.76    40876.81    739.26 o 
   3   3   3      680.17      688.89     42.09 o 
   5   3   3     1056.39     1173.37     58.99 o 
   7   3   3     1261.25     1196.80    110.86 o 
   9   3   3      466.97      588.49    159.87 o 
  -8   4   3      882.68     1025.28    145.84 o 
  -6   4   3     4557.40     4214.09    127.42 o 
  -4   4   3     7335.56     6591.35    153.84 o 
  -2   4   3    16794.84    16345.34    271.60 o 
   0   4   3    23768.51    24159.21    403.36 o 
   2   4   3    13781.99    13526.87    294.56 o 
   4   4   3     7389.38     6844.18    170.41 o 
   6   4   3     4428.10     4078.47    167.74 o 
   8   4   3      833.50      973.08    129.16 o 
  -9   5   3      278.20      511.85    180.33 o 
  -7   5   3      379.94      461.84     81.75 o 
  -5   5   3     1587.97     1583.62     72.62 o 
  -3   5   3     1573.03     1474.85     55.41 o 
  -1   5   3     6937.47     6828.39    151.36 o 
   1   5   3     6723.52     6827.95    170.23 o 
   3   5   3     1708.40     1674.86     72.90 o 
   5   5   3     1922.10     1929.55    135.84 o 
   7   5   3      356.72      269.45     87.30 o 
   9   5   3      217.09       75.95    108.54 o 
  -8   6   3      988.87     1002.66    166.20 o 
  -6   6   3     1211.52     1321.70     97.34 o 
  -4   6   3     8613.63     8739.04    193.01 o 
  -2   6   3     3879.53     3863.48    108.12 o 
   0   6   3     4516.83     4566.90    106.25 o 
   2   6   3     3921.00     3871.84     96.32 o 
   4   6   3     8870.77     9028.40    244.62 o 
   6   6   3     1126.02     1096.98    102.93 o 
   8   6   3      984.32      944.13    128.82 o 
  -9   7   3       61.52      273.69    129.35 o 
  -7   7   3       80.08       91.26     60.95 o 
  -5   7   3     2132.59     1816.52     78.56 o 
  -3   7   3     2891.77     2913.53     99.13 o 
  -1   7   3     3829.33     3510.86     96.30 o 
   1   7   3     3725.52     3601.05     89.46 o 
   3   7   3     2995.61     3051.00    103.78 o 
   5   7   3     2205.02     1733.92    146.96 o 
   7   7   3       59.84        4.00     68.84 o 
   9   7   3       76.18      241.40    158.13 o 
  -8   8   3       65.48      199.26     78.67 o 
  -6   8   3      350.51      413.01     51.15 o 
  -4   8   3     1668.67     1820.72     84.81 o 
  -2   8   3    11549.31    12010.45    231.40 o 
   0   8   3      204.20      162.34     22.64 o 
   2   8   3    11430.61    11669.33    286.65 o 
   4   8   3     1591.88     1644.09     82.38 o 
   6   8   3      348.78      430.82     87.17 o 
   8   8   3       69.93       97.73    104.56 o 
  -9   9   3      123.28      337.06    116.89 o 
  -7   9   3       20.26      149.24     69.33 o 
  -5   9   3       78.83      117.84     33.54 o 
  -3   9   3      267.19      208.38     31.82 o 
  -1   9   3     7343.60     7704.85    180.19 o 
   1   9   3     7179.63     7644.12    168.58 o 
   3   9   3      214.82      204.53     52.72 o 
   5   9   3      133.51      154.13     59.20 o 
   7   9   3       46.78       49.41     70.46 o 
   9   9   3      115.67      335.96    112.88 o 
  -8  10   3      622.47      949.29    114.88 o 
  -6  10   3     1180.86     1212.43     82.08 o 
  -4  10   3     8342.81     7040.49    354.49 o 
  -2  10   3    13345.64    13515.01    268.75 o 
   0  10   3    16203.02    14888.70    305.16 o 
   2  10   3    13907.61    14273.83    332.37 o 
   4  10   3     8598.58     7534.50    274.42 o 
   6  10   3     1199.20     1270.83    131.78 o 
   8  10   3      616.32      749.29    115.68 o 
  -9  11   3      138.56      167.24    103.79 o 
  -7  11   3      660.79      767.30    102.75 o 
  -5  11   3       19.37       78.76     45.54 o 
  -3  11   3     1359.18     1441.69     67.34 o 
  -1  11   3    13070.64    13870.30    264.12 o 
   1  11   3    12859.87    13483.67    251.61 o 
   3  11   3     1590.68     1710.70    113.96 o 
   5  11   3       37.50      -20.11     50.75 o 
   7  11   3      597.26      669.78    177.90 o 
   9  11   3      195.17      117.82    102.30 o 
  -8  12   3      593.52      798.36    191.28 o 
  -6  12   3     1710.79     1789.62    111.26 o 
  -4  12   3    10392.57     9611.53    221.37 o 
  -2  12   3     7261.86     6115.78    233.45 o 
   0  12   3    26062.55    26962.94    527.13 o 
   2  12   3     6404.27     5499.60    224.25 o 
   4  12   3    10668.15     9667.08    345.90 o 
   6  12   3     1696.84     1804.74    178.77 o 
   8  12   3      513.86      563.43    109.06 o 
  -7  13   3      168.48      162.75     97.00 o 
  -5  13   3      543.05      530.36     74.54 o 
  -3  13   3      637.77      695.03     56.80 o 
  -1  13   3      739.69      770.07     47.85 o 
   1  13   3      787.82      769.25     38.90 o 
   3  13   3      699.61      567.59     86.95 o 
   5  13   3      412.42      570.57     94.52 o 
   7  13   3      131.89      128.78     79.58 o 
  -8  14   3      322.17      486.95     92.39 o 
  -6  14   3     1606.31     1837.01    105.23 o 
  -4  14   3     1746.54     1841.05     89.48 o 
  -2  14   3     3865.56     3466.47    122.19 o 
   0  14   3     7318.44     7417.06    183.68 o 
   2  14   3     3960.99     3579.43    173.52 o 
   4  14   3     2092.66     2420.20    152.09 o 
   6  14   3     1393.07     1601.94    154.05 o 
   8  14   3      238.71      196.17     90.12 o 
  -7  15   3      357.98      488.93     91.60 o 
  -5  15   3      132.99      152.28     49.05 o 
  -3  15   3      758.78      791.06     64.85 o 
  -1  15   3     1229.45     1228.93     61.83 o 
   1  15   3     1264.51     1173.42     78.88 o 
   3  15   3      795.86      915.60    110.35 o 
   5  15   3      131.96      155.46     76.91 o 
   7  15   3      380.25      442.05    102.14 o 
  -8  16   3       44.98      269.72     75.62 o 
  -6  16   3      859.99      961.24    101.44 o 
  -4  16   3      553.20      619.83     64.72 o 
  -2  16   3     1891.07     1728.93     81.54 o 
   0  16   3      145.75      149.76     31.29 o 
   2  16   3     1749.01     1628.13    140.42 o 
   4  16   3      484.79      564.26    105.65 o 
   6  16   3      918.09     1024.80    127.31 o 
   8  16   3       51.21      -67.38     86.35 o 
  -7  17   3      805.84      730.40    100.71 o 
  -5  17   3      261.93      356.61     57.85 o 
  -3  17   3     2676.07     2448.61    102.39 o 
  -1  17   3      108.06      174.95     40.94 o 
   1  17   3      126.59      106.94     43.31 o 
   3  17   3     2668.77     2221.55    155.27 o 
   5  17   3      215.87      232.97     92.24 o 
   7  17   3      821.51      807.70    117.48 o 
  -6  18   3     1427.50     1344.88     98.58 o 
  -4  18   3     1501.61     1712.70    100.53 o 
  -2  18   3     6511.59     6230.18    194.53 o 
   0  18   3     5247.66     5195.25    196.69 o 
   2  18   3     5619.79     5422.40    274.65 o 
   4  18   3     1527.45     1505.41    155.68 o 
   6  18   3     1666.42     1588.85    210.15 o 
  -7  19   3      367.05      407.85     85.69 o 
  -5  19   3       82.47      210.02     54.74 o 
  -3  19   3      501.18      443.35     59.63 o 
  -1  19   3      548.30      543.26     67.57 o 
   1  19   3      589.85      536.93     93.70 o 
   3  19   3      459.78      399.20     91.89 o 
   5  19   3       88.08      211.75     89.34 o 
   7  19   3      370.02      330.07    105.36 o 
  -6  20   3      332.53      400.82     66.45 o 
  -4  20   3     1522.20     1595.72     97.11 o 
  -2  20   3     1621.14     1576.12    104.73 o 
   0  20   3      873.76     1093.43     93.36 o 
   2  20   3     1525.37     1470.41    153.08 o 
   4  20   3     1850.85     1708.68    164.27 o 
   6  20   3      425.20      768.45    156.57 o 
  -5  21   3      372.43      323.17     77.26 o 
  -3  21   3      185.88      186.22     59.09 o 
  -1  21   3       65.50       32.48     48.50 o 
   1  21   3       57.30        3.01     68.77 o 
   3  21   3      157.44      181.85     88.93 o 
   5  21   3      353.25      282.93    105.88 o 
  -6  22   3      138.75      167.51     66.16 o 
  -4  22   3      178.75      276.40     73.27 o 
  -2  22   3     1578.09     1589.02    111.42 o 
   0  22   3       57.11      120.32     77.47 o 
   2  22   3     1419.86     1534.39    168.29 o 
   4  22   3      178.69      225.96    149.81 o 
   6  22   3      170.86      267.33     81.68 o 
  -5  23   3       15.93      -34.80     53.94 o 
  -3  23   3      103.26       99.13     70.28 o 
  -1  23   3      678.65      470.12    151.32 o 
   1  23   3      681.77      694.98    200.61 o 
   3  23   3      110.51       21.89     82.39 o 
   5  23   3       13.55       73.02     89.24 o 
  -4  24   3      458.50      434.33     87.32 o 
  -2  24   3      531.84      730.46     94.74 o 
   0  24   3      104.58      257.70     98.05 o 
   2  24   3      564.67      595.48    122.59 o 
   4  24   3      468.35      479.05    119.14 o 
  -3  25   3       44.07        8.64     66.70 o 
  -1  25   3        1.46       24.78     83.73 o 
   1  25   3        3.24      127.51    110.62 o 
   3  25   3       39.04       32.66     84.33 o 
  -4  26   3      340.06      319.31     81.98 o 
  -2  26   3     1601.90     1536.82    135.52 o 
   0  26   3     1292.33     1361.03    161.06 o 
   2  26   3     1689.11     1594.21    199.57 o 
   4  26   3      347.65      264.72    131.78 o 
  -3  27   3      133.30      166.05     77.06 o 
  -1  27   3        1.03       30.88     93.43 o 
   1  27   3        0.30       33.35    224.54 o 
   3  27   3      127.50      244.11    108.79 o 
  -2  28   3      815.29      673.25    123.53 o 
   0  28   3      913.42     1353.29    161.23 o 
   2  28   3      786.16      737.66    135.09 o 
   0   0   4    20013.30    22413.27    481.49 o 
   2   0   4   191401.73   206908.92   3731.08 o 
   4   0   4    25795.16    24238.94    482.06 o 
   6   0   4     3797.32     3552.98    113.83 o 
   8   0   4     1846.91     2060.09    185.28 o 
  -9   1   4      403.53      408.82    168.71 o 
  -7   1   4     1108.37     1298.56    115.19 o 
  -5   1   4     1262.05     1523.07     86.66 o 
  -3   1   4     2825.53     2935.13     75.31 o 
  -1   1   4     3693.55     3416.66     86.94 o 
   1   1   4     3872.27     3611.19     69.90 o 
   3   1   4     2972.12     3161.36    106.31 o 
   5   1   4     1479.96     1678.18     72.47 o 
   7   1   4     1105.29     1405.18    159.52 o 
   9   1   4      402.36      360.29    107.16 o 
  -8   2   4      979.07     1060.30    180.85 o 
  -6   2   4     1680.84     1687.09     85.97 o 
  -4   2   4    11265.10    10857.58    211.00 o 
  -2   2   4    50406.00    53747.13   1191.60 o 
   0   2   4     8839.77     8343.83    159.37 o 
   2   2   4    52620.95    55722.01    905.01 o 
   4   2   4    10106.81     9848.75    211.44 o 
   6   2   4     1760.12     1579.48    141.10 o 
   8   2   4      973.22     1034.56    182.93 o 
  -9   3   4       41.58       47.31     94.99 o 
  -7   3   4      163.20      257.06     67.33 o 
  -5   3   4      295.21      357.71     38.98 o 
  -3   3   4     2479.02     2462.87     70.41 o 
  -1   3   4    27564.97    31861.83    477.89 o 
   1   3   4    27033.83    31053.12    651.53 o 
   3   3   4     2663.60     2659.33     83.86 o 
   5   3   4      364.67      428.24     39.54 o 
   7   3   4      150.82      283.27     71.91 o 
   9   3   4       51.18      103.69    129.35 o 
  -8   4   4        7.24       56.04    148.94 o 
  -6   4   4      167.91      157.32     36.64 o 
  -4   4   4     1842.26     1937.15     68.24 o 
  -2   4   4     1333.63     1306.56     43.30 o 
   0   4   4      117.38      176.21     17.29 o 
   2   4   4     1388.68     1336.17     66.42 o 
   4   4   4     1819.28     1951.29     78.35 o 
   6   4   4      157.71      142.90     52.43 o 
   8   4   4        6.69       30.17     99.53 o 
  -9   5   4      681.70      508.04    180.33 o 
  -7   5   4      382.80      397.32     77.63 o 
  -5   5   4     1511.80     1645.11     72.09 o 
  -3   5   4      614.53      689.28     38.58 o 
  -1   5   4     6092.80     6332.35    129.07 o 
   1   5   4     6312.85     6701.24    124.92 o 
   3   5   4      569.22      590.24     39.99 o 
   5   5   4     1677.56     1767.20     80.43 o 
   7   5   4      356.51      516.84     79.55 o 
   9   5   4      687.95      233.73    140.79 o 
  -8   6   4      916.55     1000.92    114.02 o 
  -6   6   4     2463.29     2309.05     91.74 o 
  -4   6   4     8363.57     8266.03    179.04 o 
  -2   6   4     9695.30     9129.82    180.03 o 
   0   6   4    10849.83     9858.26    182.05 o 
   2   6   4     9418.12     9093.07    173.21 o 
   4   6   4     7538.14     7494.99    223.89 o 
   6   6   4     2316.79     2279.66    121.15 o 
   8   6   4      971.78     1097.44    141.82 o 
  -9   7   4     1002.52     1169.58    159.92 o 
  -7   7   4     1031.80     1284.74    122.96 o 
  -5   7   4     1417.12     1225.87     67.11 o 
  -3   7   4     5354.38     5599.52    149.15 o 
  -1   7   4      409.36      431.55     43.64 o 
   1   7   4      364.02      447.18     21.90 o 
   3   7   4     5678.38     5808.21    165.65 o 
   5   7   4     1570.37     1268.81    132.92 o 
   7   7   4      898.04      924.96    134.90 o 
   9   7   4     1061.81     1034.21    141.30 o 
  -8   8   4     1569.64     1444.71    139.35 o 
  -6   8   4     4874.79     4484.46    136.34 o 
  -4   8   4    12540.73    12112.23    250.60 o 
  -2   8   4    26511.30    27187.54    527.32 o 
   0   8   4    37569.19    37947.87    635.67 o 
   2   8   4    24523.87    25742.87    508.09 o 
   4   8   4    11920.72    12004.25    313.17 o 
   6   8   4     5079.11     4605.45    465.38 o 
   8   8   4     1669.75     1452.79    157.11 o 
  -9   9   4      295.98      222.33     79.12 o 
  -7   9   4     1270.07     1129.54    119.75 o 
  -5   9   4     1576.52     1368.00     72.27 o 
  -3   9   4     6107.15     6130.29    169.15 o 
  -1   9   4     4995.90     6025.94    150.20 o 
   1   9   4     4877.55     5948.50    125.08 o 
   3   9   4     6083.40     6510.99    245.00 o 
   5   9   4     1732.17     1380.18    132.64 o 
   7   9   4     1164.94     1166.62    138.11 o 
   9   9   4      330.31      392.23     99.65 o 
  -8  10   4      338.67      444.69     91.34 o 
  -6  10   4     1593.24     1607.51     85.09 o 
  -4  10   4     3438.81     3291.93    120.90 o 
  -2  10   4     9333.89     8924.45    192.05 o 
   0  10   4     6714.64     6666.85    159.33 o 
   2  10   4     9463.25     9268.99    237.67 o 
   4  10   4     3338.69     2867.21    160.91 o 
   6  10   4     1664.06     1685.10    149.70 o 
   8  10   4      391.76      395.04     94.01 o 
  -9  11   4       89.42      201.00     76.78 o 
  -7  11   4      237.18      210.70     95.18 o 
  -5  11   4      698.32      719.11     60.49 o 
  -3  11   4     1848.49     1747.22     71.83 o 
  -1  11   4      611.25      626.98     42.58 o 
   1  11   4      648.93      693.49     36.58 o 
   3  11   4     1809.38     1594.31    159.52 o 
   5  11   4      648.77      792.44    108.61 o 
   7  11   4      211.61      233.25     79.60 o 
   9  11   4       75.60      182.53     85.70 o 
  -8  12   4        4.30      -57.58    102.01 o 
  -6  12   4      238.37      234.35     49.13 o 
  -4  12   4       49.03      147.75     38.40 o 
  -2  12   4      329.43      402.38     39.56 o 
   0  12   4        1.08       16.92     16.20 o 
   2  12   4      280.14      327.91     38.32 o 
   4  12   4       62.45      149.15     61.78 o 
   6  12   4      250.93      344.95     91.83 o 
   8  12   4        3.81      -31.13     88.43 o 
  -7  13   4      322.83      174.93     88.47 o 
  -5  13   4      124.67      160.69     52.33 o 
  -3  13   4     1296.19     1275.08     72.30 o 
  -1  13   4     2300.91     2232.25     77.46 o 
   1  13   4     2452.45     2268.72     69.82 o 
   3  13   4     1206.97     1149.51    114.49 o 
   5  13   4      190.52      253.64     78.34 o 
   7  13   4      395.71      319.29     93.97 o 
  -8  14   4      699.35      722.41    109.10 o 
  -6  14   4      273.88      385.21     90.34 o 
  -4  14   4     4145.79     3718.94    125.30 o 
  -2  14   4     8996.82     8787.94    221.35 o 
   0  14   4     5847.64     4542.32    130.61 o 
   2  14   4     9005.09     8008.03    306.68 o 
   4  14   4     4206.41     3988.16    204.25 o 
   6  14   4      233.94      359.94     93.08 o 
   8  14   4      718.09      662.80    112.37 o 
  -7  15   4      262.88      383.73     89.47 o 
  -5  15   4      577.16      728.55     70.62 o 
  -3  15   4      793.33      740.06     62.36 o 
  -1  15   4      182.20      163.48     31.20 o 
   1  15   4      152.40       84.96     30.63 o 
   3  15   4      850.37      916.97    146.00 o 
   5  15   4      629.37      548.64    100.16 o 
   7  15   4      269.90      402.66     96.68 o 
  -8  16   4     1203.41     1224.23    139.83 o 
  -6  16   4      773.42      885.58     88.85 o 
  -4  16   4     6095.74     5864.39    168.41 o 
  -2  16   4    11871.70    10240.72    235.55 o 
   0  16   4    12700.81    12030.55    275.59 o 
   2  16   4    11654.72    10219.16    368.84 o 
   4  16   4     6136.51     5874.81    267.16 o 
   6  16   4      697.70      814.18    120.32 o 
   8  16   4     1207.25     1076.30    145.25 o 
  -7  17   4      302.45      301.62     84.42 o 
  -5  17   4      213.86      303.99     55.25 o 
  -3  17   4     1073.35     1166.93     80.06 o 
  -1  17   4     1024.48     1145.86     66.87 o 
   1  17   4     1067.97     1005.49     83.50 o 
   3  17   4     1186.21     1085.31    221.94 o 
   5  17   4      171.83      327.55    171.31 o 
   7  17   4      251.13      340.78     94.87 o 
  -6  18   4      616.80      604.26     86.61 o 
  -4  18   4      146.95      148.46     49.08 o 
  -2  18   4     3331.86     3278.92    114.58 o 
   0  18   4     2144.67     1960.60     94.52 o 
   2  18   4     3247.15     2681.09    176.31 o 
   4  18   4      246.96      271.33     89.49 o 
   6  18   4      639.42      699.61    194.72 o 
  -7  19   4       53.44      298.02     80.27 o 
  -5  19   4        6.95       68.03     49.78 o 
  -3  19   4       79.97       50.80     39.31 o 
  -1  19   4      123.01      236.91     56.00 o 
   1  19   4      101.98       96.47    101.26 o 
   3  19   4       70.22       56.54     72.19 o 
   5  19   4        8.83       32.88     80.38 o 
   7  19   4       44.27      228.57     93.97 o 
  -6  20   4       70.23      141.42     65.43 o 
  -4  20   4      177.88      202.57     53.66 o 
  -2  20   4       59.40       -5.65     46.73 o 
   0  20   4      278.19      491.56     78.10 o 
   2  20   4       31.52        6.39     75.89 o 
   4  20   4      137.88      202.63    187.96 o 
   6  20   4       54.84      113.06     88.26 o 
  -5  21   4      140.37      135.85     54.97 o 
  -3  21   4       12.87       93.83     54.54 o 
  -1  21   4       42.80      211.84     55.22 o 
   1  21   4       35.18       68.70     67.66 o 
   3  21   4       26.43       58.18     76.47 o 
   5  21   4       98.57      176.22    156.57 o 
  -6  22   4      252.61      178.51    152.51 o 
  -4  22   4      808.34      797.21     77.39 o 
  -2  22   4     2070.10     2121.41    121.68 o 
   0  22   4      589.07      685.60    114.93 o 
   2  22   4     2237.26     2013.22    187.31 o 
   4  22   4      807.39      714.02    129.49 o 
   6  22   4      189.01      246.69    103.24 o 
  -5  23   4      129.11       98.27     60.05 o 
  -3  23   4       55.02       13.28     59.89 o 
  -1  23   4        0.58      -59.47    106.79 o 
   1  23   4        0.11       84.52     75.81 o 
   3  23   4       38.68       82.83     88.64 o 
   5  23   4      112.49      128.49     91.27 o 
  -4  24   4     1484.60     1422.35    116.31 o 
  -2  24   4     1809.04     1904.83    124.99 o 
   0  24   4     2153.43     2167.80    191.77 o 
   2  24   4     1968.06     2062.74    315.23 o 
   4  24   4     1540.02     1548.59    178.17 o 
  -3  25   4        6.70      -90.42     60.28 o 
  -1  25   4      206.51      314.91     96.73 o 
   1  25   4      201.35      180.57     83.71 o 
   3  25   4        3.03       73.09     96.16 o 
  -4  26   4      241.63      141.19     77.69 o 
  -2  26   4      369.17      439.68     83.32 o 
   0  26   4      260.36      253.96     98.67 o 
   2  26   4      335.87      310.07    109.35 o 
   4  26   4      244.54      348.44    162.29 o 
  -3  27   4        9.95      -10.70     68.19 o 
  -1  27   4      144.40      379.61     99.67 o 
   1  27   4      146.62      535.09    167.15 o 
   3  27   4       10.39      -45.52    133.69 o 
  -2  28   4       27.25       96.31    101.94 o 
   0  28   4       25.29      224.10     92.72 o 
   2  28   4       46.32      120.50     89.73 o 
   2   0   5     8889.92     9383.58    183.93 o 
   4   0   5     7643.12     8091.89    295.34 o 
   6   0   5       97.95      109.51     39.67 o 
   8   0   5       47.65      147.71     89.06 o 
  -9   1   5       90.81       27.86    152.41 o 
  -7   1   5      220.04      328.30     74.19 o 
  -5   1   5     1631.06     1509.93     73.63 o 
  -3   1   5      433.43      651.45     52.16 o 
  -1   1   5    23084.50    26158.50    496.76 o 
   1   1   5    22501.14    25664.45    398.88 o 
   3   1   5      537.15      684.11     68.72 o 
   5   1   5     1689.05     1536.81     61.69 o 
   7   1   5      236.92      325.10     91.29 o 
   9   1   5       58.84      237.78    116.17 o 
  -8   2   5      491.08      686.84    136.46 o 
  -6   2   5     2366.53     2186.26    119.82 o 
  -4   2   5    12819.62    12473.53    244.07 o 
  -2   2   5    16944.03    16295.33    419.30 o 
   0   2   5    17699.42    19793.42    306.24 o 
   2   2   5    19326.83    19070.70    321.06 o 
   4   2   5    13139.55    12656.27    251.91 o 
   6   2   5     2085.76     2052.31    102.50 o 
   8   2   5      543.12      712.42    128.49 o 
  -9   3   5      128.11       99.76     91.25 o 
  -7   3   5     1331.02     1310.15    114.41 o 
  -5   3   5     2705.38     2319.85     80.39 o 
  -3   3   5     1233.24     1239.18     57.98 o 
  -1   3   5     6069.20     6455.79    130.60 o 
   1   3   5     6293.16     6784.28    118.18 o 
   3   3   5     1470.82     1473.41     52.30 o 
   5   3   5     2636.67     2353.21     83.10 o 
   7   3   5     1286.99     1479.05    122.42 o 
   9   3   5       61.21      -11.79    109.58 o 
  -8   4   5     1304.60     1436.45    164.75 o 
  -6   4   5     5021.37     4486.58    186.42 o 
  -4   4   5     6128.47     5801.33    132.45 o 
  -2   4   5    12844.81    12916.51    245.04 o 
   0   4   5    17288.13    16102.60    282.18 o 
   2   4   5    14192.26    14285.28    247.67 o 
   4   4   5     5455.44     5048.31    148.19 o 
   6   4   5     4877.65     4403.36    178.04 o 
   8   4   5     1288.81     1089.25    204.60 o 
  -9   5   5       64.68      257.66    162.29 o 
  -7   5   5     1630.77     1809.34    202.34 o 
  -5   5   5      617.26      621.91     47.86 o 
  -3   5   5     2176.98     2334.44     71.23 o 
  -1   5   5      768.81      948.42     35.82 o 
   1   5   5      694.39      858.18     36.41 o 
   3   5   5     2489.01     2622.84     82.96 o 
   5   5   5      749.72      711.93     58.41 o 
   7   5   5     1503.73     1611.98    119.50 o 
   9   5   5       73.67      219.17    121.03 o 
  -8   6   5     1131.52     1045.09    117.59 o 
  -6   6   5      889.24     1183.71    112.32 o 
  -4   6   5     3469.19     3364.09     99.08 o 
  -2   6   5    11217.57    11907.50    230.37 o 
   0   6   5     6201.68     6125.59    124.33 o 
   2   6   5    11765.07    12502.14    227.17 o 
   4   6   5     3863.56     3583.43    111.08 o 
   6   6   5      960.91     1070.72     95.66 o 
   8   6   5     1065.15     1046.86    142.33 o 
  -9   7   5       47.51       52.44     94.16 o 
  -7   7   5      302.36      418.33     85.41 o 
  -5   7   5     1258.30     1204.12     65.78 o 
  -3   7   5     6449.67     6643.17    151.03 o 
  -1   7   5     3090.99     3316.38     94.96 o 
   1   7   5     3063.23     3339.85     78.06 o 
   3   7   5     6568.70     7030.49    164.78 o 
   5   7   5     1341.70     1278.23     87.16 o 
   7   7   5      308.88      329.87    126.40 o 
   9   7   5       48.30       13.08     82.39 o 
  -8   8   5      246.85      304.87    106.90 o 
  -6   8   5      541.60      673.06     93.13 o 
  -4   8   5      533.61      641.78     50.31 o 
  -2   8   5     2795.83     2888.72     83.15 o 
   0   8   5     4380.27     4658.17    156.92 o 
   2   8   5     2652.14     2922.52     73.46 o 
   4   8   5      522.62      594.28     56.73 o 
   6   8   5      552.35      626.92    145.65 o 
   8   8   5      238.12      143.62     87.22 o 
  -9   9   5       41.69      -66.80     85.04 o 
  -7   9   5      179.18      211.92     88.02 o 
  -5   9   5      213.54      289.33     41.33 o 
  -3   9   5     1061.31     1204.79     59.00 o 
  -1   9   5     6232.80     5937.82    143.31 o 
   1   9   5     6127.11     6092.89    115.39 o 
   3   9   5     1176.43     1334.33     65.59 o 
   5   9   5      158.36      154.57     63.75 o 
   7   9   5      130.80      113.80     76.36 o 
   9   9   5       61.11      151.07     93.46 o 
  -8  10   5      437.47      621.11    100.33 o 
  -6  10   5     2069.65     2221.78    147.96 o 
  -4  10   5     5959.08     5561.32    147.24 o 
  -2  10   5    11628.06    10975.15    260.34 o 
   0  10   5    21888.50    23219.03    410.17 o 
   2  10   5    12373.63    11651.65    246.99 o 
   4  10   5     6187.62     5733.40    237.40 o 
   6  10   5     2230.04     1924.86    164.50 o 
   8  10   5      391.93      337.21     98.58 o 
  -7  11   5      235.93      260.24     76.07 o 
  -5  11   5      567.41      590.31     57.29 o 
  -3  11   5      349.62      396.17     48.63 o 
  -1  11   5     5868.65     6177.30    161.07 o 
   1  11   5     5717.35     6136.68    135.30 o 
   3  11   5      240.39      297.72     43.51 o 
   5  11   5      642.79      664.08    100.97 o 
   7  11   5      278.64      331.07     90.94 o 
  -8  12   5      121.01      185.31     77.85 o 
  -6  12   5     1826.15     1966.33    150.56 o 
  -4  12   5     6215.70     6141.29    184.27 o 
  -2  12   5    13152.50    12634.23    260.83 o 
   0  12   5    11742.63     9528.78    219.16 o 
   2  12   5    13469.75    13128.53    278.30 o 
   4  12   5     5749.70     5528.75    248.72 o 
   6  12   5     1816.65     2043.52    166.11 o 
   8  12   5      163.84      310.26    110.97 o 
  -7  13   5      137.40      199.55     76.35 o 
  -5  13   5       24.17       84.63     36.18 o 
  -3  13   5      250.59      294.79     41.29 o 
  -1  13   5     1138.28     1302.42     59.79 o 
   1  13   5     1130.72     1299.60     54.75 o 
   3  13   5      185.64      229.82     68.49 o 
   5  13   5       43.40       46.28     93.63 o 
   7  13   5      154.73      182.05     77.50 o 
  -8  14   5       70.55      112.26     73.61 o 
  -6  14   5      951.02      977.56    118.20 o 
  -4  14   5     2906.33     2893.65    108.45 o 
  -2  14   5     3421.26     3406.16    122.37 o 
   0  14   5     6309.96     5830.94    157.93 o 
   2  14   5     3674.69     3896.60    138.10 o 
   4  14   5     2692.68     2842.41    173.34 o 
   6  14   5      789.67     1029.54    130.94 o 
   8  14   5       60.22      107.54    119.47 o 
  -7  15   5       39.13      -15.89     66.88 o 
  -5  15   5     1334.22     1102.61     85.08 o 
  -3  15   5     1059.53     1014.30     71.42 o 
  -1  15   5      238.29      227.69     35.49 o 
   1  15   5      196.22      156.69     28.47 o 
   3  15   5     1075.11     1136.74    124.28 o 
   5  15   5     1421.06     1367.55    190.90 o 
   7  15   5       48.11       33.37     74.31 o 
  -8  16   5       48.72      103.61     68.99 o 
  -6  16   5      401.90      410.69     86.82 o 
  -4  16   5      414.95      453.48     57.26 o 
  -2  16   5     4411.60     3755.38    200.92 o 
   0  16   5       16.40       23.64     27.53 o 
   2  16   5     4167.96     3816.39    198.82 o 
   4  16   5      411.01      474.94     99.05 o 
   6  16   5      439.16      416.48    101.71 o 
   8  16   5       54.96      292.76    101.60 o 
  -7  17   5      909.90      731.80    115.19 o 
  -5  17   5      541.16      668.11     68.82 o 
  -3  17   5      194.98      291.02     50.40 o 
  -1  17   5      297.70      297.58     43.13 o 
   1  17   5      322.14      324.53     54.32 o 
   3  17   5      143.68      132.91     78.90 o 
   5  17   5      520.89      368.85    112.01 o 
   7  17   5      927.38      821.00    126.74 o 
  -6  18   5      643.76      764.97    111.94 o 
  -4  18   5     2670.73     2561.48    109.51 o 
  -2  18   5     4616.48     4367.97    135.54 o 
   0  18   5     3131.69     2520.66    176.82 o 
   2  18   5     3938.92     3889.98    213.60 o 
   4  18   5     2623.07     2536.57    179.11 o 
   6  18   5      742.45      717.43    127.43 o 
  -7  19   5      760.70      800.76    147.95 o 
  -5  19   5      110.53      167.96     52.87 o 
  -3  19   5       65.78       95.27     44.62 o 
  -1  19   5     2742.69     2485.08    116.83 o 
   1  19   5     2804.09     2596.76    276.73 o 
   3  19   5       96.39      213.36     87.05 o 
   5  19   5       57.33      176.46     90.68 o 
   7  19   5      804.95      936.33    136.82 o 
  -6  20   5      542.61      535.77     99.65 o 
  -4  20   5     1297.52     1296.38     91.86 o 
  -2  20   5     1845.70     1960.80    113.13 o 
   0  20   5     1961.53     1724.75    117.72 o 
   2  20   5     2091.27     2102.47    278.64 o 
   4  20   5     1416.96     1412.45    162.58 o 
   6  20   5      668.16      782.50    133.51 o 
  -5  21   5      183.83       73.99     63.97 o 
  -3  21   5      707.77      573.25     65.17 o 
  -1  21   5       35.05       76.12     55.61 o 
   1  21   5       33.75      153.47    132.82 o 
   3  21   5      641.38      496.49    175.99 o 
   5  21   5      141.40       32.17     88.95 o 
  -6  22   5       87.14      115.78     83.06 o 
  -4  22   5      666.19      760.18     78.62 o 
  -2  22   5      435.80      477.62     71.59 o 
   0  22   5        5.35      109.05     74.35 o 
   2  22   5      444.24      510.89    108.96 o 
   4  22   5      636.30      748.44    137.15 o 
   6  22   5      137.13      140.45    196.63 o 
  -5  23   5        6.10       43.23    110.58 o 
  -3  23   5       41.19       67.60     61.44 o 
  -1  23   5      405.99      292.41     99.38 o 
   1  23   5      398.28      414.65    103.21 o 
   3  23   5       30.82       -7.80     82.76 o 
   5  23   5       10.07       -3.78    112.70 o 
  -4  24   5      272.09      380.75     77.41 o 
  -2  24   5      388.49      494.27     78.61 o 
   0  24   5      599.81      461.95    104.69 o 
   2  24   5      436.55      499.84    237.89 o 
   4  24   5      288.51      384.04    123.98 o 
  -3  25   5       65.54       49.61     63.43 o 
  -1  25   5        5.99      182.93     93.18 o 
   1  25   5        2.85       75.56     83.87 o 
   3  25   5       70.84      168.49    120.85 o 
  -4  26   5      811.95      824.18    104.86 o 
  -2  26   5     1113.65     1285.55    123.29 o 
   0  26   5     1193.63      952.79    137.31 o 
   2  26   5     1190.66     1088.64    153.56 o 
   4  26   5      869.99     1018.86    134.98 o 
  -3  27   5       47.06       98.76     75.37 o 
  -1  27   5       28.61      -18.71     84.44 o 
   1  27   5       33.21      166.78    116.69 o 
   3  27   5       32.00      153.23     98.43 o 
  -2  28   5      353.09      290.67    112.01 o 
   0  28   5      736.94      989.74    144.80 o 
   2  28   5      333.99      304.94    107.41 o 
   0   0   6      535.05      328.60     37.19 o 
   2   0   6    26340.69    27367.69    475.52 o 
   4   0   6    83093.58    85984.23   1602.55 o 
   6   0   6     3632.52     3422.30    150.73 o 
   8   0   6     1133.76     1131.40    151.90 o 
  -9   1   6      335.12      440.87    115.95 o 
  -7   1   6      676.11      548.74    114.08 o 
  -5   1   6     2648.87     2556.33     94.45 o 
  -3   1   6     1761.90     1700.60     82.78 o 
  -1   1   6     1976.04     2364.60     71.90 o 
   1   1   6     1986.39     2365.30     56.99 o 
   3   1   6     1972.88     1792.50     69.01 o 
   5   1   6     2856.93     2609.32     94.84 o 
   7   1   6      729.61      747.12    119.70 o 
   9   1   6      254.75      408.71    117.44 o 
  -8   2   6      275.72      231.00     97.88 o 
  -6   2   6     1819.75     1807.76    112.88 o 
  -4   2   6    21441.28    21108.70    524.08 o 
  -2   2   6    17681.03    17846.50    416.31 o 
   0   2   6     9123.49     8985.62    151.76 o 
   2   2   6    16952.43    17424.72    287.86 o 
   4   2   6    21666.70    21548.11    396.43 o 
   6   2   6     1656.21     1585.21     95.10 o 
   8   2   6      301.64      463.09    105.93 o 
  -9   3   6      123.03      264.25    103.94 o 
  -7   3   6      612.55      726.97    111.11 o 
  -5   3   6     1423.51     1304.99     60.39 o 
  -3   3   6    10887.80    11532.98    293.41 o 
  -1   3   6     2960.39     3173.36     75.79 o 
   1   3   6     2959.34     3160.69     70.41 o 
   3   3   6    10673.62    10567.34    341.26 o 
   5   3   6     1542.30     1527.05     69.02 o 
   7   3   6      601.52      737.42     96.00 o 
   9   3   6       93.94      -91.90    105.42 o 
  -8   4   6      301.68      346.46     98.14 o 
  -6   4   6      143.11      130.90    100.99 o 
  -4   4   6       14.04       63.50     19.54 o 
  -2   4   6     2447.37     2577.48     78.64 o 
   0   4   6      705.81      839.68     31.41 o 
   2   4   6     2421.40     2665.21     70.51 o 
   4   4   6       13.49       15.73     28.92 o 
   6   4   6      133.67      156.47     54.09 o 
   8   4   6      302.91      106.46    102.65 o 
  -9   5   6      143.61      408.86    172.35 o 
  -7   5   6      632.71      700.01     92.79 o 
  -5   5   6      285.31      305.32     36.59 o 
  -3   5   6    15901.29    16914.94    312.32 o 
  -1   5   6     3519.55     3376.65     73.89 o 
   1   5   6     3446.65     3351.54     72.09 o 
   3   5   6    16585.65    17106.75    352.39 o 
   5   5   6      246.64      328.48     51.00 o 
   7   5   6      578.52      686.13     89.84 o 
   9   5   6      148.51      253.85    137.33 o 
  -8   6   6     1364.32     1616.50    139.51 o 
  -6   6   6     1706.99     1706.07    126.30 o 
  -4   6   6     4634.71     4161.34    110.85 o 
  -2   6   6    14669.94    15367.60    274.70 o 
   0   6   6     5279.82     4963.74    108.24 o 
   2   6   6    13078.58    14190.22    302.46 o 
   4   6   6     4344.85     3971.81    122.26 o 
   6   6   6     1559.49     1554.65    130.12 o 
   8   6   6     1272.95     1037.45    145.86 o 
  -9   7   6      651.91      475.14    127.02 o 
  -7   7   6     1188.03     1592.69    134.72 o 
  -5   7   6      610.89      626.83     51.50 o 
  -3   7   6     5490.97     5110.20    124.32 o 
  -1   7   6     5642.15     5567.07    158.71 o 
   1   7   6     5789.72     5918.60    136.22 o 
   3   7   6     5466.95     5299.04    123.05 o 
   5   7   6      760.19      725.12     79.61 o 
   7   7   6     1234.01     1220.26    149.10 o 
   9   7   6      647.95      549.69    115.29 o 
  -8   8   6     1415.09     1651.64    178.98 o 
  -6   8   6     2891.20     2833.69    154.25 o 
  -4   8   6     8001.95     7640.68    171.78 o 
  -2   8   6    31418.17    32756.75    565.71 o 
   0   8   6    53680.75    55622.95    921.56 o 
   2   8   6    30383.60    32549.91    556.80 o 
   4   8   6     7410.42     6874.07    181.22 o 
   6   8   6     2952.23     2741.95    320.43 o 
   8   8   6     1552.79     1443.59    162.55 o 
  -9   9   6      708.82      655.96    265.98 o 
  -7   9   6      714.22      602.39    121.63 o 
  -5   9   6     2607.57     2577.29     95.64 o 
  -3   9   6      995.16     1152.53     71.73 o 
  -1   9   6      955.91     1157.06     65.28 o 
   1   9   6      875.39     1171.83     45.44 o 
   3   9   6     1038.25     1189.48     49.60 o 
   5   9   6     2467.50     2449.13    162.79 o 
   7   9   6      793.87      934.35    130.13 o 
   9   9   6      722.76      549.32    116.59 o 
  -8  10   6      192.76      205.27     80.73 o 
  -6  10   6     1187.03     1335.44    123.79 o 
  -4  10   6     3992.67     4364.27    124.96 o 
  -2  10   6     3463.75     3088.14    132.99 o 
   0  10   6     9310.95     7957.44    167.32 o 
   2  10   6     3496.09     3153.24    136.00 o 
   4  10   6     3997.86     4210.17    210.84 o 
   6  10   6     1168.53     1170.85    148.77 o 
   8  10   6      252.41      278.87     93.59 o 
  -7  11   6       49.34       97.55     64.03 o 
  -5  11   6     1871.00     1757.68     84.63 o 
  -3  11   6      404.56      424.03     42.50 o 
  -1  11   6      933.52     1055.45     61.67 o 
   1  11   6     1045.26     1169.30     50.04 o 
   3  11   6      475.00      473.46     41.88 o 
   5  11   6     1767.42     1702.00    144.13 o 
   7  11   6       42.46      117.67     74.89 o 
  -8  12   6       50.12       84.53     71.26 o 
  -6  12   6      193.38      185.77     71.23 o 
  -4  12   6      127.56      213.23     40.88 o 
  -2  12   6       56.03      160.11     31.67 o 
   0  12   6       47.77       93.31     23.11 o 
   2  12   6       71.62      190.75     28.69 o 
   4  12   6      110.43      224.97     68.78 o 
   6  12   6      218.13      176.50     79.89 o 
   8  12   6       54.64       85.38     84.96 o 
  -7  13   6      110.40      103.67     70.98 o 
  -5  13   6       59.61      115.88     40.29 o 
  -3  13   6      193.22      169.20     50.15 o 
  -1  13   6      304.72      292.89     35.33 o 
   1  13   6      248.51      284.21     32.18 o 
   3  13   6      195.44      228.89    109.41 o 
   5  13   6       88.29       -1.04     67.93 o 
   7  13   6      142.36      144.63     83.10 o 
  -8  14   6      613.22      738.76    108.40 o 
  -6  14   6      696.32      910.32    123.18 o 
  -4  14   6      634.70      815.03     76.76 o 
  -2  14   6    10374.63     9190.07    212.08 o 
   0  14   6    10545.39     9644.21    297.80 o 
   2  14   6    10652.26     9977.79    270.12 o 
   4  14   6      566.95      625.87    100.17 o 
   6  14   6      758.74      734.20    116.94 o 
   8  14   6      588.21      328.49    101.15 o 
  -7  15   6      240.70      130.80     82.05 o 
  -5  15   6      471.96      445.82    130.74 o 
  -3  15   6      527.66      572.55     57.92 o 
  -1  15   6      278.68      312.25     40.23 o 
   1  15   6      317.06      297.89     36.36 o 
   3  15   6      447.45      436.43     89.94 o 
   5  15   6      547.88      554.09    106.97 o 
   7  15   6      265.99      225.76     83.90 o 
  -6  16   6     1164.04     1186.32    127.14 o 
  -4  16   6     1159.42     1178.89     81.41 o 
  -2  16   6    14764.14    13048.25    578.97 o 
   0  16   6    12937.99    12291.77    285.59 o 
   2  16   6    14827.89    13575.63    451.54 o 
   4  16   6     1016.60      921.32    123.46 o 
   6  16   6     1058.17     1179.94    144.76 o 
  -7  17   6      140.33      339.14     80.16 o 
  -5  17   6      291.44      303.21     64.70 o 
  -3  17   6      577.94      670.20     65.56 o 
  -1  17   6     3210.63     3164.87    107.16 o 
   1  17   6     3266.42     3113.98    255.22 o 
   3  17   6      529.63      535.06    103.19 o 
   5  17   6      341.44      449.55    102.97 o 
   7  17   6      159.83      282.85    110.80 o 
  -6  18   6      299.81      275.21     86.39 o 
  -4  18   6      458.98      433.17     61.43 o 
  -2  18   6      624.73      770.10     66.15 o 
   0  18   6     8605.02     7618.90    347.97 o 
   2  18   6      558.85      817.21    114.00 o 
   4  18   6      569.12      483.50    130.56 o 
   6  18   6      328.49      320.76    181.02 o 
  -7  19   6        2.83      -22.06    101.32 o 
  -5  19   6      215.68      134.88     59.68 o 
  -3  19   6      331.67      342.08     56.48 o 
  -1  19   6      538.97      514.30     66.57 o 
   1  19   6      509.64      470.59     96.18 o 
   3  19   6      313.02      295.63     97.60 o 
   5  19   6      204.77       47.81     89.86 o 
   7  19   6        1.75      129.01    127.10 o 
  -6  20   6      134.24      172.85     80.30 o 
  -4  20   6       38.17      105.74     51.46 o 
  -2  20   6      687.82      782.14     83.69 o 
   0  20   6      102.12       87.85     50.75 o 
   2  20   6      653.65      670.41    113.56 o 
   4  20   6       27.17      115.96    126.75 o 
   6  20   6      113.42       44.01     91.27 o 
  -5  21   6      296.22      291.35     70.79 o 
  -3  21   6      359.53      351.59     54.73 o 
  -1  21   6      221.46      224.00     58.25 o 
   1  21   6      193.91      106.51     81.27 o 
   3  21   6      313.52      165.65    105.77 o 
   5  21   6      275.16      375.43    106.03 o 
  -6  22   6      472.59      507.83    146.67 o 
  -4  22   6     1223.54     1154.67     94.11 o 
  -2  22   6     1240.20     1190.72    102.12 o 
   0  22   6      647.50      699.00    116.54 o 
   2  22   6     1069.99     1094.05    142.60 o 
   4  22   6     1307.37     1311.66    157.42 o 
   6  22   6      435.45      491.04    134.38 o 
  -5  23   6      214.66      136.09     65.14 o 
  -3  23   6       86.87       66.62     59.87 o 
  -1  23   6      264.77      293.68     77.36 o 
   1  23   6      243.78      155.28     90.16 o 
   3  23   6       62.85       95.00    295.81 o 
   5  23   6      205.85      384.71    103.53 o 
  -4  24   6     1191.72     1258.97    189.35 o 
  -2  24   6     1793.43     1846.64    124.70 o 
   0  24   6      946.72     1207.24    143.01 o 
   2  24   6     1937.39     1886.09    264.25 o 
   4  24   6     1219.01     1031.52    148.93 o 
  -3  25   6      147.41      226.10     68.55 o 
  -1  25   6       12.44       79.79    105.25 o 
   1  25   6       16.17       11.48     79.75 o 
   3  25   6      146.18       23.35    256.27 o 
  -2  26   6      391.87      342.58     96.05 o 
   0  26   6       77.01      215.07     94.85 o 
   2  26   6      367.99      613.43    256.97 o 
  -3  27   6        0.40       92.13     66.70 o 
  -1  27   6       81.99      160.26     93.32 o 
   1  27   6       76.03      235.01     87.75 o 
   3  27   6        0.39      -66.35     91.54 o 
   0  28   6        0.75      196.26    179.46 o 
   2   0   7     1603.01     1520.81     55.60 o 
   4   0   7    13859.07    14300.64    321.63 o 
   6   0   7       29.55       94.95     36.48 o 
   8   0   7       17.99      -89.53     73.66 o 
  -9   1   7        4.19       42.79     93.79 o 
  -7   1   7      600.71      535.09    115.73 o 
  -5   1   7       25.70       44.65     33.33 o 
  -3   1   7     5445.65     6624.04    195.09 o 
  -1   1   7     1209.41     1221.32     51.00 o 
   1   1   7     1223.26     1169.50     39.32 o 
   3   1   7     5470.98     6563.49    149.54 o 
   5   1   7       32.22       32.33     32.61 o 
   7   1   7      559.19      575.96    116.35 o 
   9   1   7        4.44       65.69     97.14 o 
  -8   2   7      677.54      699.64    132.90 o 
  -6   2   7     4228.14     3881.12    169.49 o 
  -4   2   7     3578.86     4047.26    160.48 o 
  -2   2   7    13760.17    13303.03    286.00 o 
   0   2   7    30467.75    29486.78    453.28 o 
   2   2   7    13454.81    13089.02    226.59 o 
   4   2   7     4642.00     5062.33    142.23 o 
   6   2   7     4247.26     4093.72    150.15 o 
   8   2   7      696.13      782.53    127.22 o 
  -9   3   7      123.83      267.28    107.37 o 
  -7   3   7     1027.11     1003.96    105.27 o 
  -5   3   7      846.65      995.24     98.66 o 
  -3   3   7    16110.32    17130.76    435.91 o 
  -1   3   7      506.81      618.13     30.63 o 
   1   3   7      434.77      558.77     28.03 o 
   3   3   7    16987.46    17878.16    328.16 o 
   5   3   7      674.85      795.36     55.98 o 
   7   3   7      881.21      812.05    109.64 o 
   9   3   7      150.42       16.30    128.66 o 
  -8   4   7     1788.14     1976.66    192.48 o 
  -6   4   7     2522.95     2567.64    137.12 o 
  -4   4   7    14155.58    13508.68    360.90 o 
  -2   4   7     9699.75     9182.62    235.23 o 
   0   4   7    11894.90    11685.66    196.96 o 
   2   4   7     8667.70     8015.35    153.16 o 
   4   4   7    13785.09    12959.20    261.73 o 
   6   4   7     2434.78     2113.26    126.05 o 
   8   4   7     2013.32     2246.46    276.39 o 
  -9   5   7      304.60      337.70    121.55 o 
  -7   5   7      721.02      660.00    108.20 o 
  -5   5   7     1139.49     1340.99    106.73 o 
  -3   5   7      999.09     1143.72     58.72 o 
  -1   5   7       73.03       94.84     15.85 o 
   1   5   7      100.54      152.02     17.79 o 
   3   5   7     1185.83     1473.85     57.66 o 
   5   5   7     1072.24     1153.52     73.43 o 
   7   5   7      809.83      978.13    104.59 o 
   9   5   7      249.27      496.25    160.56 o 
  -8   6   7      576.43      649.41     99.18 o 
  -6   6   7     1424.38     1472.49    126.38 o 
  -4   6   7     1516.89     1401.13     60.26 o 
  -2   6   7    18226.32    20268.29    371.19 o 
   0   6   7     3074.07     3232.74     82.11 o 
   2   6   7    19653.61    21797.58    414.90 o 
   4   6   7     1535.79     1400.32     69.82 o 
   6   6   7     1359.76     1256.81    104.93 o 
   8   6   7      680.18      563.29    112.37 o 
  -9   7   7        6.71       89.20    183.28 o 
  -7   7   7      956.49     1099.92    119.39 o 
  -5   7   7     1193.25     1260.55    111.06 o 
  -3   7   7      276.09      326.37     40.93 o 
  -1   7   7     5061.76     5365.76    121.43 o 
   1   7   7     5313.96     5433.08    139.30 o 
   3   7   7      355.53      413.93     59.39 o 
   5   7   7     1146.89     1290.47     92.37 o 
   7   7   7     1008.71     1049.89    144.41 o 
   9   7   7        9.92       37.92     83.88 o 
  -8   8   7       15.87       98.84    110.59 o 
  -6   8   7      498.95      521.87     90.49 o 
  -4   8   7     2900.51     2928.69     93.54 o 
  -2   8   7      664.25      783.65     41.37 o 
   0   8   7       54.00       57.14     18.75 o 
   2   8   7      615.47      891.38     42.66 o 
   4   8   7     2890.02     2819.90    100.42 o 
   6   8   7      482.57      446.90     98.94 o 
   8   8   7       18.59      137.04     82.22 o 
  -9   9   7      194.08      246.91    102.79 o 
  -7   9   7       56.96       22.66     84.95 o 
  -5   9   7       12.15        2.76     54.85 o 
  -3   9   7     3781.45     3673.32    104.10 o 
  -1   9   7     8277.60     8686.43    206.20 o 
   1   9   7     8556.53     8789.43    179.65 o 
   3   9   7     3676.60     3532.91     99.58 o 
   5   9   7        0.65      100.77     62.10 o 
   7   9   7       65.11      118.57     81.00 o 
   9   9   7      195.22      142.27     95.98 o 
  -8  10   7      190.65      286.55    102.53 o 
  -6  10   7     2893.37     2947.94    167.01 o 
  -4  10   7     4221.79     4055.19    121.01 o 
  -2  10   7    12482.59    12797.97    258.90 o 
   0  10   7    14737.50    14419.20    307.85 o 
   2  10   7    12788.67    13228.44    249.11 o 
   4  10   7     4441.84     4087.67    227.49 o 
   6  10   7     2927.10     2679.61    181.36 o 
   8  10   7      257.61      150.63     89.16 o 
  -7  11   7       99.14       77.30     93.11 o 
  -5  11   7       11.73       -7.44     52.15 o 
  -3  11   7     4367.51     4201.60    118.73 o 
  -1  11   7     1115.87     1074.40     53.74 o 
   1  11   7     1061.05     1035.34     47.90 o 
   3  11   7     4158.38     3911.20    122.37 o 
   5  11   7       10.58       72.81     65.82 o 
   7  11   7      126.73      241.64    103.86 o 
  -8  12   7      306.25      254.84     87.53 o 
  -6  12   7     1529.42     1480.25    134.33 o 
  -4  12   7     3358.04     3360.14    114.09 o 
  -2  12   7    10441.83     9712.01    240.45 o 
   0  12   7    10371.97    10876.97    223.41 o 
   2  12   7    10561.70     9699.48    292.92 o 
   4  12   7     3657.75     3659.11    192.97 o 
   6  12   7     1428.42     1514.61    156.54 o 
   8  12   7      298.63      571.23    109.49 o 
  -7  13   7      119.15      193.52     74.74 o 
  -5  13   7       46.31       14.84     55.81 o 
  -3  13   7       93.24      101.13     32.87 o 
  -1  13   7     1335.12     1300.26     74.45 o 
   1  13   7     1295.05     1081.30     57.98 o 
   3  13   7       56.40        7.22     54.47 o 
   5  13   7       56.98       66.13     70.62 o 
   7  13   7       77.65       26.43     95.02 o 
  -8  14   7      205.67       79.50     77.90 o 
  -6  14   7      708.91      806.96    126.61 o 
  -4  14   7     3060.12     3197.85    114.26 o 
  -2  14   7     4597.43     4497.83    143.56 o 
   0  14   7     3925.79     4382.12    130.86 o 
   2  14   7     5021.34     4762.06    137.12 o 
   4  14   7     2574.54     2466.83    170.41 o 
   6  14   7      657.81      697.50    116.19 o 
   8  14   7      223.92      229.14    142.18 o 
  -7  15   7        5.27      -21.82     67.17 o 
  -5  15   7      156.77      206.56     78.24 o 
  -3  15   7      538.77      576.63     58.05 o 
  -1  15   7      504.21      493.51     49.14 o 
   1  15   7      549.04      467.79     44.39 o 
   3  15   7      609.47      744.17    109.71 o 
   5  15   7      191.59      260.17     85.71 o 
   7  15   7       11.96        5.59     76.61 o 
  -6  16   7       61.19       94.13    170.55 o 
  -4  16   7      651.05      803.74     84.05 o 
  -2  16   7     1134.96     1035.51     84.30 o 
   0  16   7      510.11      625.72     64.32 o 
   2  16   7     1015.08      895.12    116.47 o 
   4  16   7      728.47      678.50    107.06 o 
   6  16   7       57.82      223.98    124.15 o 
  -7  17   7      334.00      405.52    108.09 o 
  -5  17   7      643.98      585.89    100.42 o 
  -3  17   7      555.74      651.11     64.47 o 
  -1  17   7      832.00      843.24     66.41 o 
   1  17   7      934.83     1059.24    114.96 o 
   3  17   7      449.34      510.87    178.25 o 
   5  17   7      611.91      650.54    134.55 o 
   7  17   7      309.61      179.24    191.25 o 
  -6  18   7      662.40      726.16    112.14 o 
  -4  18   7     1836.31     1953.20    101.18 o 
  -2  18   7     2468.49     2611.20    122.62 o 
   0  18   7     3420.96     3317.49    153.81 o 
   2  18   7     2845.17     2968.29    454.46 o 
   4  18   7     1707.77     1468.14    170.27 o 
   6  18   7      601.49      555.04    116.93 o 
  -7  19   7      231.35      151.36     86.20 o 
  -5  19   7      296.27      303.89     81.74 o 
  -3  19   7      157.11      147.94     47.31 o 
  -1  19   7       89.59      121.88     50.38 o 
   1  19   7       72.81       90.69     48.44 o 
   3  19   7      167.65      156.30     84.13 o 
   5  19   7      311.50      189.87     97.88 o 
   7  19   7      229.79      206.75     86.40 o 
  -6  20   7      494.90      510.04    124.59 o 
  -4  20   7     1323.90     1449.15     96.75 o 
  -2  20   7     2271.99     2124.14    118.28 o 
   0  20   7     2548.29     2458.46    297.02 o 
   2  20   7     2322.70     2098.66    181.35 o 
   4  20   7     1394.40     1334.02    158.57 o 
   6  20   7      585.40      715.08    130.64 o 
  -5  21   7      166.87      167.25    102.39 o 
  -3  21   7      310.08      244.51     59.54 o 
  -1  21   7      204.67      196.56     55.94 o 
   1  21   7      192.12      128.87    125.36 o 
   3  21   7      273.15      215.99     97.96 o 
   5  21   7      139.33      254.44     94.11 o 
  -4  22   7      421.75      562.33     68.89 o 
  -2  22   7      147.44      246.90     65.76 o 
   0  22   7       91.99      200.65     86.85 o 
   2  22   7      132.95      200.99     87.32 o 
   4  22   7      419.33      496.50    203.91 o 
  -5  23   7       38.97       52.12     71.33 o 
  -3  23   7       76.65       85.04     65.17 o 
  -1  23   7      118.06      162.23     65.27 o 
   1  23   7      107.09       74.30    113.75 o 
   3  23   7       69.32      146.18    115.83 o 
   5  23   7       35.04      195.10    168.88 o 
  -4  24   7        6.51      158.69     76.83 o 
  -2  24   7      554.81      681.33     88.79 o 
   0  24   7      607.99      568.53    192.64 o 
   2  24   7      562.99      623.80    120.36 o 
   4  24   7       15.33        8.73     92.76 o 
  -3  25   7        7.38       21.06     63.85 o 
  -1  25   7      161.55      111.85     92.79 o 
   1  25   7      161.84      105.23     88.07 o 
   3  25   7       10.82      208.16    162.81 o 
  -2  26   7      692.91      868.00    106.48 o 
   0  26   7     1360.58     1328.25    159.88 o 
   2  26   7      696.67      546.03    117.84 o 
  -1  27   7       49.21       40.14     90.37 o 
   1  27   7       42.15       91.43     93.47 o 
   0  28   7      362.56      515.48    176.69 o 
   0   0   8    10567.62    10153.42    310.16 o 
   2   0   8    15097.57    14784.42    279.49 o 
   4   0   8    34989.29    31978.33    743.33 o 
   6   0   8     8259.47     7490.70    217.15 o 
   8   0   8       17.83       39.62    105.94 o 
  -9   1   8      220.80      262.13    107.47 o 
  -7   1   8      677.80      862.46    166.34 o 
  -5   1   8     2560.08     2438.28    120.88 o 
  -3   1   8     2537.17     2600.42    110.45 o 
  -1   1   8     1033.08     1021.55     50.07 o 
   1   1   8     1151.47     1183.33     46.62 o 
   3   1   8     2873.74     2873.77     80.11 o 
   5   1   8     2722.74     2665.13     97.14 o 
   7   1   8      538.04      758.69     97.44 o 
   9   1   8      213.69      245.33     99.96 o 
  -8   2   8       41.41       67.04     83.49 o 
  -6   2   8     3662.17     3535.73    170.16 o 
  -4   2   8    17194.20    16506.04    428.18 o 
  -2   2   8    15293.74    14657.09    321.41 o 
   0   2   8     3324.26     2895.22     66.47 o 
   2   2   8    15538.17    15300.41    258.18 o 
   4   2   8    17425.90    16760.20    326.09 o 
   6   2   8     3458.69     3431.50    139.66 o 
   8   2   8      104.10      112.02     84.72 o 
  -9   3   8       19.45      -16.76     87.24 o 
  -7   3   8      139.91      146.87     61.05 o 
  -5   3   8      968.51     1068.47     93.17 o 
  -3   3   8     2577.94     2520.60    108.91 o 
  -1   3   8     1783.72     2049.05     61.48 o 
   1   3   8     2047.28     2312.47     58.60 o 
   3   3   8     2417.11     2414.88     71.68 o 
   5   3   8      868.55      966.69     63.11 o 
   7   3   8       97.93      179.98    102.83 o 
   9   3   8       12.98     -137.33     91.55 o 
  -8   4   8      352.41      365.01    103.93 o 
  -6   4   8       84.86       35.73     48.28 o 
  -4   4   8     1887.35     1972.16    106.33 o 
  -2   4   8      228.80      318.98     38.65 o 
   0   4   8     1406.28     1619.31     47.57 o 
   2   4   8      250.20      378.46     32.59 o 
   4   4   8     1836.25     1721.41     71.74 o 
   6   4   8       76.55      102.38     53.86 o 
   8   4   8      354.80      348.52    148.77 o 
  -9   5   8       99.89      211.68    135.42 o 
  -7   5   8      214.18      212.22     64.97 o 
  -5   5   8     1473.67     1629.60    115.90 o 
  -3   5   8      945.10     1014.18     80.28 o 
  -1   5   8     4043.21     4534.27     98.12 o 
   1   5   8     4447.03     5002.99    100.80 o 
   3   5   8     1122.81     1156.74     52.20 o 
   5   5   8     1375.22     1477.10     83.95 o 
   7   5   8      231.51      428.14    128.66 o 
   9   5   8      103.08      130.04    115.48 o 
  -8   6   8      456.36      515.02     91.10 o 
  -6   6   8     2339.32     2217.33    136.76 o 
  -4   6   8     2604.88     2519.52     95.73 o 
  -2   6   8    10578.13    10373.03    229.62 o 
   0   6   8    11956.24    11395.85    219.38 o 
   2   6   8    10120.07     9766.98    198.55 o 
   4   6   8     2475.25     2331.58    147.91 o 
   6   6   8     1970.66     2017.15    126.82 o 
   8   6   8      386.26      400.91    104.54 o 
  -9   7   8      270.93      477.05    183.80 o 
  -7   7   8      812.11      838.09    195.91 o 
  -5   7   8     1806.46     1749.31    123.83 o 
  -3   7   8     6805.82     6910.92    160.23 o 
  -1   7   8     6265.10     6941.39    137.17 o 
   1   7   8     6430.71     6924.02    134.26 o 
   3   7   8     7115.93     7058.76    176.48 o 
   5   7   8     1642.80     1691.50     87.82 o 
   7   7   8      875.45      950.98    135.57 o 
   9   7   8      254.92      227.27    120.51 o 
  -8   8   8      956.17      926.13    121.27 o 
  -6   8   8     4379.28     4464.05    200.34 o 
  -4   8   8     9325.64     8984.47    233.39 o 
  -2   8   8    17636.15    16851.06    314.37 o 
   0   8   8    41072.04    44072.00    749.15 o 
   2   8   8    17098.19    16740.46    345.44 o 
   4   8   8     9468.02     9104.55    223.80 o 
   6   8   8     4510.67     4643.90    243.34 o 
   8   8   8      828.21      814.22    141.49 o 
  -7   9   8      817.94      989.80    116.79 o 
  -5   9   8      929.04     1084.09    109.88 o 
  -3   9   8      242.38      237.59     32.29 o 
  -1   9   8       77.95       77.30     25.39 o 
   1   9   8      104.48      111.75     19.49 o 
   3   9   8      173.59      163.77     25.70 o 
   5   9   8      849.61      961.47    124.40 o 
   7   9   8      850.26      932.96    136.43 o 
  -8  10   8      436.16      401.16     97.60 o 
  -6  10   8      702.84      827.86    102.62 o 
  -4  10   8     2771.53     2689.21    122.25 o 
  -2  10   8     4198.98     4245.99    114.25 o 
   0  10   8     1342.56     1064.11     46.09 o 
   2  10   8     4106.25     4166.60    105.71 o 
   4  10   8     2747.20     2901.77    171.62 o 
   6  10   8      759.10      852.55    133.39 o 
   8  10   8      422.02      462.91    109.85 o 
  -7  11   8      267.12      266.23     79.35 o 
  -5  11   8      205.29      143.41     82.93 o 
  -3  11   8      647.87      614.82     52.15 o 
  -1  11   8      439.99      501.88     42.22 o 
   1  11   8      542.29      726.05     44.66 o 
   3  11   8      747.25      723.79     55.40 o 
   5  11   8      189.32      278.21     78.21 o 
   7  11   8      219.01      294.53     90.21 o 
  -8  12   8       40.63       59.71     76.98 o 
  -6  12   8      326.44      571.49    123.51 o 
  -4  12   8      255.83      266.40     52.56 o 
  -2  12   8        2.30       39.58     27.94 o 
   0  12   8        9.48       21.55     23.37 o 
   2  12   8        6.18       38.84     26.27 o 
   4  12   8      290.65      166.08     70.90 o 
   6  12   8      358.34      308.94     87.37 o 
   8  12   8       39.61       33.82     79.80 o 
  -7  13   8       34.93      -23.16     65.95 o 
  -5  13   8      260.47      212.68     70.76 o 
  -3  13   8      519.87      575.26     52.24 o 
  -1  13   8      397.93      433.79     42.54 o 
   1  13   8      320.14      369.17     62.40 o 
   3  13   8      624.94      659.83     72.83 o 
   5  13   8      289.06      195.95     76.38 o 
   7  13   8       21.62       49.84     74.57 o 
  -8  14   8      409.42      481.99     96.04 o 
  -6  14   8     1156.65     1111.87    126.83 o 
  -4  14   8     1519.06     1673.00    102.73 o 
  -2  14   8     3078.22     3091.38    104.65 o 
   0  14   8    11436.27    11327.61    239.31 o 
   2  14   8     3126.13     2869.60    106.06 o 
   4  14   8     1605.14     1963.90    157.18 o 
   6  14   8     1174.82     1125.67    144.96 o 
   8  14   8      404.28      253.51     98.04 o 
  -7  15   8      553.40      473.03     90.41 o 
  -5  15   8      228.41      286.71     83.58 o 
  -3  15   8     1187.29     1199.02     88.75 o 
  -1  15   8      143.11      101.64     35.15 o 
   1  15   8      128.49      152.25     34.35 o 
   3  15   8     1381.63     1399.42    135.81 o 
   5  15   8      224.55      279.31     85.67 o 
   7  15   8      474.63      332.42    102.13 o 
  -6  16   8     1580.71     1426.98    141.20 o 
  -4  16   8      754.04      746.20     77.58 o 
  -2  16   8     4841.88     4471.87    166.83 o 
   0  16   8    34654.06    32837.85    592.52 o 
   2  16   8     4968.85     4557.66    171.38 o 
   4  16   8      444.19      404.73    100.64 o 
   6  16   8     1619.01     1730.57    241.01 o 
  -7  17   8      133.93      143.60    105.60 o 
  -5  17   8      865.88      869.45    107.79 o 
  -3  17   8      379.34      360.99     53.72 o 
  -1  17   8      842.55      988.01     73.69 o 
   1  17   8      862.85      892.06    101.08 o 
   3  17   8      402.03      475.70     99.59 o 
   5  17   8      948.61      872.41    159.52 o 
   7  17   8      121.17       81.41    178.77 o 
  -6  18   8      327.62      290.23     93.82 o 
  -4  18   8       34.49       91.38     52.46 o 
  -2  18   8     1862.67     2043.10    113.01 o 
   0  18   8     6272.31     6415.05    193.36 o 
   2  18   8     1999.74     1796.32    210.15 o 
   4  18   8       32.50       93.91     84.54 o 
   6  18   8      357.33      376.41    101.49 o 
  -5  19   8      116.91       85.65     68.08 o 
  -3  19   8      237.49      258.28     51.78 o 
  -1  19   8      637.49      877.75     80.72 o 
   1  19   8      597.98      773.38     86.34 o 
   3  19   8      223.41      345.52     96.46 o 
   5  19   8      121.48       54.73     82.77 o 
  -6  20   8       17.83      -23.46    142.44 o 
  -4  20   8      295.39      252.24     63.84 o 
  -2  20   8      157.44      174.43     50.55 o 
   0  20   8      360.35      302.76     64.23 o 
   2  20   8      123.00       88.25     82.86 o 
   4  20   8      268.30      345.08    109.06 o 
   6  20   8       11.85      106.47     93.78 o 
  -5  21   8      305.08      195.30     80.87 o 
  -3  21   8      264.43      240.06     54.59 o 
  -1  21   8      164.09      162.94     61.12 o 
   1  21   8      132.63       98.06     98.31 o 
   3  21   8      201.07      230.66    169.58 o 
   5  21   8      323.02      351.56    106.53 o 
  -4  22   8      979.64      941.25     94.25 o 
  -2  22   8     1133.06     1214.81    100.62 o 
   0  22   8     1593.45     1736.07    258.87 o 
   2  22   8      949.59      890.19    138.68 o 
   4  22   8      996.99     1064.38    359.09 o 
  -5  23   8      162.47      204.57     80.03 o 
  -3  23   8       53.72       32.18     62.73 o 
  -1  23   8      140.05      164.18     68.24 o 
   1  23   8      124.97      208.92     95.34 o 
   3  23   8       31.86      101.51     88.98 o 
   5  23   8      179.23      385.75    244.48 o 
  -4  24   8     1078.75      979.58    119.69 o 
  -2  24   8     1058.63     1148.83    103.90 o 
   0  24   8      867.89      976.87    138.00 o 
   2  24   8     1068.81     1020.90    160.39 o 
   4  24   8     1052.19      994.15    183.10 o 
  -3  25   8       59.90       39.79     66.85 o 
  -1  25   8       26.84      172.83     96.93 o 
   1  25   8       32.71      145.13     86.51 o 
   3  25   8       63.34      237.67    103.40 o 
  -2  26   8      163.55      187.82     84.65 o 
   0  26   8      176.39      157.33     92.06 o 
   2  26   8      173.99      540.53    111.46 o 
  -1  27   8       75.08      153.09    181.02 o 
   1  27   8       58.91       36.40     92.90 o 
   2   0   9     2898.73     2892.04     85.25 o 
   4   0   9       30.54      186.74     42.77 o 
   6   0   9     1606.86     1768.38    105.59 o 
   8   0   9      370.94      426.68    107.65 o 
  -9   1   9      114.84      183.92     99.38 o 
  -7   1   9      306.99      355.58     85.84 o 
  -5   1   9      456.25      500.19     66.89 o 
  -3   1   9     2250.27     2031.15     97.27 o 
  -1   1   9     5880.40     5962.49    151.92 o 
   1   1   9     6118.84     6239.01    135.22 o 
   3   1   9     2408.84     2097.32     69.55 o 
   5   1   9      455.43      443.28     50.43 o 
   7   1   9      215.82      215.53     68.94 o 
   9   1   9      126.93       73.58     93.30 o 
  -8   2   9     1110.46     1269.97    161.01 o 
  -6   2   9     1689.90     1831.14    123.54 o 
  -4   2   9     5396.44     4958.00    177.56 o 
  -2   2   9     8936.80     8901.23    212.17 o 
   0   2   9     4515.85     4021.35     86.34 o 
   2   2   9     8505.57     8797.71    168.54 o 
   4   2   9     5563.70     4942.27    133.72 o 
   6   2   9     2040.45     1968.24    117.93 o 
   8   2   9     1237.75     1079.18    143.87 o 
  -9   3   9      436.10      147.57    110.76 o 
  -7   3   9      217.93      143.97     66.04 o 
  -5   3   9     5068.53     4685.75    183.00 o 
  -3   3   9      566.18      625.29     62.78 o 
  -1   3   9     4518.20     5414.83    143.12 o 
   1   3   9     4632.92     5481.14    123.18 o 
   3   3   9      469.07      571.17     40.26 o 
   5   3   9     5175.24     4571.36    184.75 o 
   7   3   9      163.46      137.10     76.25 o 
   9   3   9      397.47       85.31    134.55 o 
  -8   4   9      657.14      711.58    130.09 o 
  -6   4   9     4913.75     4796.14    202.10 o 
  -4   4   9     5513.70     5434.88    192.94 o 
  -2   4   9    15232.91    15021.63    333.65 o 
   0   4   9     9838.48     9283.43    167.52 o 
   2   4   9    15343.29    15330.07    262.31 o 
   4   4   9     5898.52     5413.83    190.51 o 
   6   4   9     5226.30     4916.26    168.42 o 
   8   4   9      733.94      659.24    172.35 o 
  -9   5   9      150.94      170.07     98.97 o 
  -7   5   9      177.92      355.75     72.92 o 
  -5   5   9     4255.12     4020.56    174.29 o 
  -3   5   9      152.95      254.92     47.51 o 
  -1   5   9     8937.08     9902.05    179.00 o 
   1   5   9     9270.20    10010.90    181.03 o 
   3   5   9      187.21      235.97     36.44 o 
   5   5   9     4014.84     3812.12    136.60 o 
   7   5   9      149.27      109.71     82.47 o 
   9   5   9      143.63      143.22    133.16 o 
  -8   6   9      324.66      428.97    146.00 o 
  -6   6   9      939.24     1217.67    127.95 o 
  -4   6   9     4378.16     4406.71    178.54 o 
  -2   6   9     1517.88     1356.77     60.22 o 
   0   6   9    35076.03    37488.93    582.25 o 
   2   6   9     1363.19     1165.65     46.49 o 
   4   6   9     4749.63     4451.84    139.17 o 
   6   6   9     1132.06     1178.35    107.31 o 
   8   6   9      318.58      602.61    111.84 o 
  -7   7   9      769.10      657.69    137.36 o 
  -5   7   9      771.54      791.89     95.35 o 
  -3   7   9      845.03      935.77     57.27 o 
  -1   7   9     4291.70     4346.75    100.47 o 
   1   7   9     4313.79     4528.18     99.60 o 
   3   7   9      932.47      981.90     46.87 o 
   5   7   9      857.69      838.06     69.69 o 
   7   7   9      731.43      646.08    120.58 o 
  -8   8   9      189.65      206.41     83.83 o 
  -6   8   9     1649.88     1616.64    137.09 o 
  -4   8   9      162.35      133.41     53.35 o 
  -2   8   9     1001.75     1239.56     54.81 o 
   0   8   9     1658.53     2047.60     70.94 o 
   2   8   9     1074.28     1329.51     61.13 o 
   4   8   9      156.24      202.62     39.33 o 
   6   8   9     1645.28     1768.25    171.53 o 
   8   8   9      182.30      312.93    129.18 o 
  -7   9   9      543.85      617.18     98.90 o 
  -5   9   9     1779.52     1925.88    131.66 o 
  -3   9   9     1962.70     1807.74     92.62 o 
  -1   9   9     1623.14     1915.49     67.91 o 
   1   9   9     1493.51     1653.49     79.82 o 
   3   9   9     1964.63     1840.35     85.65 o 
   5   9   9     1696.84     1682.39    158.13 o 
   7   9   9      529.04      526.30    111.43 o 
  -8  10   9      278.30      390.36     93.49 o 
  -6  10   9     1473.55     1704.58    144.02 o 
  -4  10   9     5830.99     5453.61    216.41 o 
  -2  10   9     8678.49     8281.40    184.48 o 
   0  10   9    10382.74    10607.45    198.45 o 
   2  10   9     8670.73     8324.34    177.72 o 
   4  10   9     6202.15     5868.54    254.88 o 
   6  10   9     1581.57     1245.04    151.47 o 
   8  10   9      273.34      309.94    100.05 o 
  -7  11   9       98.33      123.72     81.27 o 
  -5  11   9      381.39      434.17     80.20 o 
  -3  11   9     2169.57     2128.30     82.67 o 
  -1  11   9      629.08      676.22     57.31 o 
   1  11   9      648.47      681.73     49.58 o 
   3  11   9     1989.25     1893.48     85.02 o 
   5  11   9      309.85      383.30     92.32 o 
   7  11   9      123.71      215.33     83.78 o 
  -8  12   9      900.48      834.42    123.52 o 
  -6  12   9      685.81      825.54    108.87 o 
  -4  12   9     2542.39     2503.12    144.29 o 
  -2  12   9     7312.60     7041.66    170.17 o 
   0  12   9    10812.23     9505.43    232.30 o 
   2  12   9     7324.80     7111.03    236.88 o 
   4  12   9     2498.21     2494.85    164.31 o 
   6  12   9      754.61      907.32    134.24 o 
   8  12   9      925.79      760.42    127.22 o 
  -7  13   9       65.60      132.81     96.04 o 
  -5  13   9       62.03       78.05     58.70 o 
  -3  13   9       37.15       72.98     42.74 o 
  -1  13   9     1076.12     1002.62     61.91 o 
   1  13   9     1114.05      978.70     66.51 o 
   3  13   9       14.13       40.04     50.15 o 
   5  13   9       81.14      113.61     75.22 o 
   7  13   9       64.02      180.22     85.02 o 
  -6  14   9      560.85      678.60    125.62 o 
  -4  14   9     2056.25     2078.40    138.67 o 
  -2  14   9     4309.96     4159.63    139.89 o 
   0  14   9     3622.28     3584.97    110.95 o 
   2  14   9     3666.57     3531.84    165.27 o 
   4  14   9     1954.65     2101.07    154.86 o 
   6  14   9      614.11      655.95    121.63 o 
  -7  15   9       36.09       90.97     71.30 o 
  -5  15   9      266.06      204.30     74.90 o 
  -3  15   9      368.29      357.91     48.71 o 
  -1  15   9      453.99      492.10     59.66 o 
   1  15   9      413.31      475.99     69.35 o 
   3  15   9      414.65      367.21    159.52 o 
   5  15   9      300.72      334.73     89.99 o 
   7  15   9       26.36        6.88     82.53 o 
  -6  16   9      191.49      274.10     89.62 o 
  -4  16   9       26.02       89.19     49.65 o 
  -2  16   9      907.64      977.63     73.28 o 
   0  16   9     1161.47     1419.54     78.25 o 
   2  16   9     1027.04     1144.07    142.05 o 
   4  16   9       39.94      142.88     71.03 o 
   6  16   9      179.68      309.84     93.65 o 
  -7  17   9      104.83      267.95    151.51 o 
  -5  17   9      356.65      316.88     82.67 o 
  -3  17   9      777.09      744.29     81.51 o 
  -1  17   9     3935.19     3872.80    137.87 o 
   1  17   9     3641.62     3564.24    199.44 o 
   3  17   9      812.84      784.62    117.80 o 
   5  17   9      372.11      303.82    122.41 o 
   7  17   9       89.43      115.71    164.90 o 
  -6  18   9      472.28      409.74     99.85 o 
  -4  18   9     1256.14     1331.26    229.10 o 
  -2  18   9     2833.80     2675.64    157.77 o 
   0  18   9     1246.29     1451.48     95.83 o 
   2  18   9     2882.02     2776.37    179.36 o 
   4  18   9     1312.54     1443.31    170.79 o 
   6  18   9      417.51      553.04    149.98 o 
  -5  19   9      619.08      683.31     98.94 o 
  -3  19   9      151.72      171.50     49.57 o 
  -1  19   9      522.07      557.25     71.61 o 
   1  19   9      469.37      462.72     78.20 o 
   3  19   9      164.98       61.72     81.28 o 
   5  19   9      655.00      610.30    181.19 o 
  -6  20   9      570.56      601.03    180.79 o 
  -4  20   9     1249.69     1379.61    223.61 o 
  -2  20   9     2604.80     2868.29    132.23 o 
   0  20   9     1940.43     1683.60    120.48 o 
   2  20   9     2717.31     2636.83    206.16 o 
   4  20   9     1293.23     1401.12    190.56 o 
   6  20   9      590.25      496.16    149.12 o 
  -5  21   9       30.06      -98.11     65.41 o 
  -3  21   9      244.21      182.68     55.05 o 
  -1  21   9      671.86      693.23     80.52 o 
   1  21   9      630.90      668.47    113.76 o 
   3  21   9      223.29      160.46     92.57 o 
   5  21   9       25.55      217.12     98.89 o 
  -4  22   9       65.77      106.30     80.39 o 
  -2  22   9       93.82      194.21     62.89 o 
   0  22   9      843.73      909.28    125.98 o 
   2  22   9      175.85      -64.56     88.60 o 
   4  22   9       99.91      266.53     94.20 o 
  -5  23   9      122.80      167.62     76.62 o 
  -3  23   9      207.17      191.79     67.08 o 
  -1  23   9       18.71       79.40     65.72 o 
   1  23   9       13.27       53.67     87.99 o 
   3  23   9      200.58      205.84    107.16 o 
   5  23   9      133.50       70.08     96.70 o 
  -4  24   9        6.51       93.27    102.16 o 
  -2  24   9      237.35      227.24     69.59 o 
   0  24   9      784.11      994.99    136.77 o 
   2  24   9      228.35      211.15     99.92 o 
   4  24   9        1.46       66.68    143.92 o 
  -3  25   9      126.18       54.06     78.32 o 
  -1  25   9       97.69       52.96     66.67 o 
   1  25   9       89.09       63.09    184.14 o 
   3  25   9      124.45       79.88    153.97 o 
  -2  26   9     1166.12     1015.42    110.78 o 
   0  26   9      518.68      514.71    140.45 o 
   2  26   9     1124.39      842.23    141.43 o 
  -1  27   9       48.38      250.91    106.18 o 
   1  27   9       39.67       50.95     85.14 o 
   0   0  10    20684.79    20542.28    470.88 o 
   2   0  10    11354.09     9568.82    224.71 o 
   4   0  10     4328.09     4069.76    154.14 o 
   6   0  10    14422.60    12304.00    314.95 o 
   8   0  10      188.69      283.55    119.47 o 
  -9   1  10      131.15      197.30    104.73 o 
  -7   1  10      635.67      729.67    106.87 o 
  -5   1  10      432.05      464.43     67.16 o 
  -3   1  10     1508.82     1557.29     77.90 o 
  -1   1  10     2182.07     2398.47     85.47 o 
   1   1  10     2270.95     2539.43    114.57 o 
   3   1  10     1660.89     1677.03     64.26 o 
   5   1  10      368.94      349.24     53.76 o 
   7   1  10      599.86      489.30    109.47 o 
   9   1  10      125.72      281.59    146.00 o 
  -8   2  10       80.27      135.31     91.32 o 
  -6   2  10     3808.70     3813.37    172.92 o 
  -4   2  10     5701.21     5385.17    190.81 o 
  -2   2  10     9532.11     8888.09    214.90 o 
   0   2  10    17136.61    17299.05    286.22 o 
   2   2  10     9179.83     8692.62    170.43 o 
   4   2  10     5633.67     5533.86    146.19 o 
   6   2  10     4058.19     4153.91    223.01 o 
   8   2  10       62.72      217.88     92.92 o 
  -9   3  10      139.00      369.38    108.45 o 
  -7   3  10        8.66       30.01     58.47 o 
  -5   3  10     2518.91     2216.17    130.97 o 
  -3   3  10     1558.14     1618.61     91.08 o 
  -1   3  10     1937.66     2094.54     66.77 o 
   1   3  10     2283.37     2429.05     72.26 o 
   3   3  10     1576.26     1506.01     59.65 o 
   5   3  10     2231.12     2044.91    100.63 o 
   7   3  10       20.78       75.78     70.32 o 
   9   3  10      142.97     -103.34    103.69 o 
  -8   4  10       61.75       21.68     84.30 o 
  -6   4  10     2124.48     2154.49    135.19 o 
  -4   4  10      354.60      457.01     66.73 o 
  -2   4  10     1345.94     1470.62     74.05 o 
   0   4  10       38.35       89.08     19.42 o 
   2   4  10     1294.10     1485.18     54.61 o 
   4   4  10      331.89      416.43     44.39 o 
   6   4  10     2127.59     1974.58    164.58 o 
   8   4  10       65.66       88.08    108.89 o 
  -7   5  10      191.74      209.27     72.72 o 
  -5   5  10      402.37      368.76     71.03 o 
  -3   5  10     2015.04     1930.49    104.85 o 
  -1   5  10     4703.03     5253.16    112.59 o 
   1   5  10     5214.72     5625.52    116.73 o 
   3   5  10     1915.64     1956.74     66.50 o 
   5   5  10      460.82      460.64     58.17 o 
   7   5  10      171.87       76.12     80.40 o 
  -8   6  10      569.89      556.95    131.08 o 
  -6   6  10     1951.95     2105.61    144.73 o 
  -4   6  10     2429.77     2345.74    125.03 o 
  -2   6  10     4610.21     4363.34    141.03 o 
   0   6  10    30184.66    32036.13    506.63 o 
   2   6  10     4894.19     4747.64    106.90 o 
   4   6  10     1833.93     1759.19     74.76 o 
   6   6  10     1834.96     1890.27    212.58 o 
   8   6  10      493.90      635.16    156.23 o 
  -7   7  10      616.31      682.90    103.48 o 
  -5   7  10     3453.48     3476.75    168.06 o 
  -3   7  10     2766.13     2541.39     93.51 o 
  -1   7  10       80.40       81.27     21.71 o 
   1   7  10      117.60      183.62     24.78 o 
   3   7  10     2641.62     2442.00     81.60 o 
   5   7  10     3556.16     3422.73    130.54 o 
   7   7  10      562.05      490.72    126.75 o 
  -8   8  10     1013.18     1055.27    127.27 o 
  -6   8  10     2270.14     2428.96    155.93 o 
  -4   8  10     7797.20     7720.25    264.42 o 
  -2   8  10    19515.32    19075.97    409.42 o 
   0   8  10    22096.69    22842.65    416.38 o 
   2   8  10    19489.81    19522.76    327.99 o 
   4   8  10     8340.88     8023.21    209.36 o 
   6   8  10     2108.94     2376.48    175.14 o 
   8   8  10      827.66      724.77    127.62 o 
  -7   9  10     1341.97     1386.13    134.49 o 
  -5   9  10       19.43       68.89     82.20 o 
  -3   9  10      797.87      749.81     67.60 o 
  -1   9  10     1163.26     1274.01     53.06 o 
   1   9  10     1276.55     1386.74     53.32 o 
   3   9  10      664.42      742.04     57.01 o 
   5   9  10       35.42       88.09     72.58 o 
   7   9  10     1375.44     1298.74    164.78 o 
  -8  10  10      326.58      352.25    128.31 o 
  -6  10  10      965.59     1101.68    123.40 o 
  -4  10  10     1061.34      991.35    105.39 o 
  -2  10  10     2622.63     2574.17     86.34 o 
   0  10  10     2037.86     1942.22     65.65 o 
   2  10  10     2577.48     2374.13     90.31 o 
   4  10  10     1176.06     1196.20     98.76 o 
   6  10  10      929.47     1156.03    143.67 o 
   8  10  10      275.17      185.40     96.34 o 
  -7  11  10      326.99      262.55     83.94 o 
  -5  11  10      322.13      463.76     85.81 o 
  -3  11  10        9.44       78.47     34.97 o 
  -1  11  10      562.21      605.23     48.47 o 
   1  11  10      524.07      529.90     44.70 o 
   3  11  10        0.07       59.54     31.67 o 
   5  11  10      412.01      520.25    107.51 o 
   7  11  10      297.34      372.68     97.50 o 
  -8  12  10        6.43      -13.09     74.90 o 
  -6  12  10       43.33      100.51     66.84 o 
  -4  12  10     1077.70     1196.00    139.43 o 
  -2  12  10      136.35      170.26     36.82 o 
   0  12  10      655.05      775.55     54.32 o 
   2  12  10      128.16      201.71     33.95 o 
   4  12  10     1153.67     1197.77    134.30 o 
   6  12  10       49.44       99.22     75.24 o 
   8  12  10        6.27     -108.87     79.33 o 
  -7  13  10      540.33      704.42    122.47 o 
  -5  13  10        0.27       47.81     91.56 o 
  -3  13  10       36.75       89.65     40.69 o 
  -1  13  10       72.32      107.97     31.75 o 
   1  13  10       31.37       40.20     28.94 o 
   3  13  10       68.05       39.04     39.45 o 
   5  13  10       13.01       28.90     78.03 o 
   7  13  10      492.92      530.58    105.90 o 
  -6  14  10     1822.97     1794.01    152.49 o 
  -4  14  10      934.50     1046.86    116.21 o 
  -2  14  10      881.55      994.80     68.38 o 
   0  14  10    14639.64    13345.07    432.02 o 
   2  14  10     1039.79     1015.00     72.14 o 
   4  14  10      889.17      965.18    146.34 o 
   6  14  10     1825.03     1699.58    173.82 o 
  -7  15  10      385.96      419.11     88.62 o 
  -5  15  10      100.87       39.67     69.61 o 
  -3  15  10       95.58      122.60     47.73 o 
  -1  15  10      383.51      412.51     50.96 o 
   1  15  10      443.38      421.00     67.24 o 
   3  15  10      149.81      175.73     78.24 o 
   5  15  10       97.74      103.45     82.90 o 
   7  15  10      337.09      240.72     99.35 o 
  -6  16  10     1018.40     1200.69    141.87 o 
  -4  16  10     1802.28     1640.94    140.39 o 
  -2  16  10     2633.08     2700.88    165.24 o 
   0  16  10    15518.75    14524.11    303.61 o 
   2  16  10     2456.12     2757.88    146.09 o 
   4  16  10     1931.46     1927.19    424.98 o 
   6  16  10      918.89      934.77    140.01 o 
  -7  17  10      147.28      161.93     82.14 o 
  -5  17  10      304.43      201.66     78.20 o 
  -3  17  10     1634.93     1536.18    129.94 o 
  -1  17  10      464.74      495.73     68.72 o 
   1  17  10      452.68      551.07    137.15 o 
   3  17  10     1694.02     1691.21    165.18 o 
   5  17  10      305.90      215.58    103.73 o 
   7  17  10      173.89      111.84     94.25 o 
  -6  18  10      185.48      333.70     93.92 o 
  -4  18  10      916.82      997.87    113.61 o 
  -2  18  10     2572.78     2691.82    108.75 o 
   0  18  10      213.19      379.49     60.06 o 
   2  18  10     2532.61     2376.40    232.87 o 
   4  18  10      999.44      978.03    136.37 o 
   6  18  10      193.06      155.11    164.03 o 
  -5  19  10       92.37       32.07     83.49 o 
  -3  19  10      410.80      446.05     67.45 o 
  -1  19  10       76.42       74.49     45.87 o 
   1  19  10      118.46       92.51     60.81 o 
   3  19  10      385.03      516.30    111.09 o 
   5  19  10       83.86      161.96     93.02 o 
  -6  20  10       48.31      140.05     78.65 o 
  -4  20  10      169.49      374.70     89.28 o 
  -2  20  10      141.26      137.25     44.96 o 
   0  20  10      558.03      685.97     91.54 o 
   2  20  10      101.81      134.11     84.22 o 
   4  20  10      163.24      189.87     84.17 o 
   6  20  10       39.07      313.39    165.76 o 
  -5  21  10      136.38      219.84    125.15 o 
  -3  21  10       93.06       99.66     59.86 o 
  -1  21  10      318.64      391.27     66.88 o 
   1  21  10      304.59      313.08    112.18 o 
   3  21  10       93.24       54.38     90.51 o 
   5  21  10      158.78      188.31     97.45 o 
  -4  22  10     1040.15     1080.06    121.23 o 
  -2  22  10     1084.88     1256.16    105.62 o 
   0  22  10      895.91      981.62    105.74 o 
   2  22  10     1029.15     1079.91    146.69 o 
   4  22  10      928.27     1117.26    150.72 o 
  -3  23  10       85.33       72.12     71.55 o 
  -1  23  10      100.61      195.01     69.31 o 
   1  23  10       92.95      -16.64     89.64 o 
   3  23  10       61.52      235.60     89.28 o 
  -4  24  10     1167.16     1274.67    258.01 o 
  -2  24  10      909.11      907.46     96.32 o 
   0  24  10      800.01     1028.99    150.29 o 
   2  24  10      796.30      814.25    130.23 o 
   4  24  10     1039.36     1277.81    327.36 o 
  -3  25  10       36.46      139.02     77.17 o 
  -1  25  10       48.81      178.29     75.23 o 
   1  25  10       44.57      -87.05     84.96 o 
   3  25  10       49.39        2.02     89.80 o 
  -2  26  10      156.09      319.39     83.02 o 
   0  26  10      273.09      504.44    114.98 o 
   2  26  10      151.61      108.56    118.77 o 
   2   0  11     1902.21     1607.59     80.89 o 
   4   0  11      403.73      392.27     51.75 o 
   6   0  11     4425.14     4235.75    160.17 o 
   8   0  11       76.82      119.38     91.34 o 
  -7   1  11       55.99      148.77     69.35 o 
  -5   1  11     1696.45     1819.24    113.75 o 
  -3   1  11     1671.34     1732.23     82.12 o 
  -1   1  11     1027.97     1156.99     62.59 o 
   1   1  11     1101.66     1210.41     64.00 o 
   3   1  11     1597.97     1470.08     62.99 o 
   5   1  11     1646.45     1829.79     98.48 o 
   7   1  11       21.31      164.83     66.39 o 
  -8   2  11      849.68      814.59    158.65 o 
  -6   2  11     3198.25     3042.67    205.25 o 
  -4   2  11     2589.34     2500.56    125.08 o 
  -2   2  11     7387.53     7219.34    182.85 o 
   0   2  11    12176.86    11509.37    204.40 o 
   2   2  11     6549.70     6425.65    140.76 o 
   4   2  11     2503.02     2619.06    118.37 o 
   6   2  11     3829.20     3816.78    172.80 o 
   8   2  11      947.90      711.48    126.41 o 
  -7   3  11      396.43      488.22    232.17 o 
  -5   3  11       56.99       84.06     49.66 o 
  -3   3  11     1828.91     1754.66     87.22 o 
  -1   3  11      750.66      768.30     57.61 o 
   1   3  11      811.15     1003.26     51.07 o 
   3   3  11     1750.80     1471.03     61.79 o 
   5   3  11      132.86      165.28     40.73 o 
   7   3  11      429.10      425.22     97.54 o 
  -8   4  11      516.45      590.96    101.19 o 
  -6   4  11     1806.74     1980.25    134.06 o 
  -4   4  11     9216.00     8500.84    420.75 o 
  -2   4  11    14404.10    13978.29    324.26 o 
   0   4  11    10230.94     9619.74    178.77 o 
   2   4  11    14996.04    14577.88    256.10 o 
   4   4  11     9130.90     8802.00    185.34 o 
   6   4  11     2269.94     2190.85    114.70 o 
   8   4  11      626.57      586.06    170.27 o 
  -7   5  11      779.98      679.26     97.23 o 
  -5   5  11      279.80      285.84     67.49 o 
  -3   5  11     1791.32     1680.61     99.97 o 
  -1   5  11     4453.49     4404.90    101.11 o 
   1   5  11     4497.69     4636.19    115.64 o 
   3   5  11     1609.00     1590.31     61.83 o 
   5   5  11      329.31      298.67     50.69 o 
   7   5  11      718.52      758.84    132.05 o 
  -8   6  11      135.99      238.21    107.09 o 
  -6   6  11     1058.41     1099.23    209.64 o 
  -4   6  11     2400.99     2462.69    157.22 o 
  -2   6  11     8336.95     8360.75    220.06 o 
   0   6  11     3577.83     3388.74     86.20 o 
   2   6  11     8327.90     8410.71    167.33 o 
   4   6  11     2327.28     2356.80     90.02 o 
   6   6  11     1139.67     1011.89    142.59 o 
   8   6  11      163.15      142.34     91.50 o 
  -7   7  11      152.15      228.01     83.58 o 
  -5   7  11     1281.31     1330.92    116.58 o 
  -3   7  11      565.57      606.29     77.42 o 
  -1   7  11     9102.77     9379.49    181.27 o 
   1   7  11     9118.51     9466.54    180.90 o 
   3   7  11      603.20      624.33     44.42 o 
   5   7  11     1162.44      985.58     78.11 o 
   7   7  11      197.37      169.58     92.31 o 
  -8   8  11       60.79       80.95     76.49 o 
  -6   8  11       50.65       71.20     64.36 o 
  -4   8  11     1593.27     1572.94    120.99 o 
  -2   8  11      851.87      905.87     51.70 o 
   0   8  11     1128.73     1389.33     54.91 o 
   2   8  11      859.17      995.44     51.11 o 
   4   8  11     1562.95     1485.06     76.16 o 
   6   8  11       47.98      191.11    155.01 o 
   8   8  11       56.61      101.06    104.38 o 
  -7   9  11      463.48      587.87     97.15 o 
  -5   9  11     2070.68     2031.07    138.95 o 
  -3   9  11     1935.77     2118.76    122.19 o 
  -1   9  11     2329.33     2328.09     74.10 o 
   1   9  11     2320.83     2240.40     71.42 o 
   3   9  11     1806.89     1807.56     82.15 o 
   5   9  11     2078.03     1888.33    169.60 o 
   7   9  11      504.71      590.88    182.06 o 
  -8  10  11      159.40      175.56     81.33 o 
  -6  10  11     1547.60     1632.10    146.69 o 
  -4  10  11     3517.67     3609.79    172.26 o 
  -2  10  11     5544.27     5434.15    140.62 o 
   0  10  11     9984.13     9593.21    209.05 o 
   2  10  11     5696.71     5515.65    138.36 o 
   4  10  11     3579.96     3472.46    148.06 o 
   6  10  11     1616.58     1463.03    162.37 o 
   8  10  11      135.63       22.28    202.70 o 
  -7  11  11      111.33      185.33     78.99 o 
  -5  11  11     1065.96     1308.77    124.42 o 
  -3  11  11      627.36      655.58     83.96 o 
  -1  11  11      259.29      283.71     38.53 o 
   1  11  11      276.35      294.00     35.38 o 
   3  11  11      587.49      661.21     61.54 o 
   5  11  11      923.71      897.92    128.18 o 
   7  11  11      129.09      256.65    106.98 o 
  -8  12  11      565.88      417.00    101.01 o 
  -6  12  11     1688.99     1842.08    212.85 o 
  -4  12  11     1849.20     1962.42    131.55 o 
  -2  12  11     3324.76     3402.08    109.69 o 
   0  12  11     8474.47     8638.18    179.25 o 
   2  12  11     3634.85     3426.94    120.44 o 
   4  12  11     1771.07     1684.51    111.47 o 
   6  12  11     1770.31     1763.48    178.80 o 
   8  12  11      560.34      442.70    109.81 o 
  -7  13  11      174.43      153.37     81.59 o 
  -5  13  11      336.04      417.52     90.71 o 
  -3  13  11       11.09       39.07     52.67 o 
  -1  13  11      327.07      437.37     57.58 o 
   1  13  11      326.57      346.39     44.81 o 
   3  13  11       31.94       33.65     33.89 o 
   5  13  11      250.10      220.16     79.72 o 
   7  13  11      169.73      273.68     92.87 o 
  -6  14  11      525.23      737.80    107.31 o 
  -4  14  11     1048.76     1017.19    140.82 o 
  -2  14  11     4058.26     4357.85    127.66 o 
   0  14  11      410.92      482.70     56.35 o 
   2  14  11     3694.72     3408.32    149.55 o 
   4  14  11     1094.74      931.27    126.80 o 
   6  14  11      521.51      378.93    159.69 o 
  -7  15  11      108.48      165.64     78.73 o 
  -5  15  11      367.44      299.30     96.42 o 
  -3  15  11      600.40      614.44     87.13 o 
  -1  15  11      500.06      553.16     57.80 o 
   1  15  11      599.24      517.54     55.36 o 
   3  15  11      635.12      581.56    101.48 o 
   5  15  11      316.68      280.55    164.55 o 
   7  15  11      103.82      113.47     81.78 o 
  -6  16  11       54.26       70.95     76.10 o 
  -4  16  11      183.32       55.98    138.43 o 
  -2  16  11     5119.03     4839.52    167.51 o 
   0  16  11       88.01       91.15     39.70 o 
   2  16  11     5378.39     4823.16    187.54 o 
   4  16  11      160.17      191.23     80.57 o 
   6  16  11       46.74       10.82     79.24 o 
  -5  17  11      305.57      282.23     83.45 o 
  -3  17  11      364.08      380.39     65.95 o 
  -1  17  11      494.95      441.74     63.20 o 
   1  17  11      514.06      446.63     90.57 o 
   3  17  11      335.92      413.16     96.20 o 
   5  17  11      287.15      425.06     94.40 o 
  -6  18  11      499.68      328.30     91.45 o 
  -4  18  11      898.25      979.42    112.96 o 
  -2  18  11     2444.04     2658.45    141.35 o 
   0  18  11     1692.78     1923.08    108.55 o 
   2  18  11     2898.33     2819.43    185.10 o 
   4  18  11      886.77     1027.27    207.38 o 
   6  18  11      414.78      449.25    146.69 o 
  -5  19  11      637.54      677.93    104.01 o 
  -3  19  11       95.60      157.53     69.15 o 
  -1  19  11      329.17      326.55     53.75 o 
   1  19  11      287.58      166.93     61.42 o 
   3  19  11      123.63      321.61     93.30 o 
   5  19  11      650.85      830.51    127.34 o 
  -4  20  11      958.77     1104.40    177.81 o 
  -2  20  11     1376.15     1459.61    129.91 o 
   0  20  11     5040.62     5353.30    359.48 o 
   2  20  11     1487.50     1492.75    238.07 o 
   4  20  11     1013.44     1259.80    153.25 o 
  -5  21  11      167.15      209.83     88.76 o 
  -3  21  11       98.61      162.35     77.39 o 
  -1  21  11      519.84      476.70     74.27 o 
   1  21  11      491.98      508.07    101.26 o 
   3  21  11       97.12      111.13     91.31 o 
   5  21  11      194.03       99.03    100.05 o 
  -4  22  11       96.67      123.82     75.13 o 
  -2  22  11      218.29      296.68     76.78 o 
   0  22  11      146.80      143.61     71.38 o 
   2  22  11      227.34      390.77    109.59 o 
   4  22  11      128.84      268.73    153.11 o 
  -3  23  11      145.30      158.93     93.89 o 
  -1  23  11        5.62       26.22    121.10 o 
   1  23  11        2.60      -38.33     81.32 o 
   3  23  11      148.75      141.38     91.62 o 
  -2  24  11      160.42       99.54     86.63 o 
   0  24  11      316.10      234.88    220.21 o 
   2  24  11      140.79      272.42    102.42 o 
  -3  25  11      258.91      297.49    109.13 o 
  -1  25  11      110.73       14.95     88.60 o 
   1  25  11      112.41      -41.82    125.54 o 
   3  25  11      247.10      269.17    103.67 o 
  -2  26  11      419.55      502.65    103.29 o 
   0  26  11      784.23      875.00    132.28 o 
   2  26  11      416.35      496.41    259.57 o 
   0   0  12    16249.02    15695.24    379.90 o 
   2   0  12     9868.13     8188.53    184.69 o 
   4   0  12     6396.56     6072.35    182.09 o 
   6   0  12      486.59      655.48    123.93 o 
   8   0  12     1940.00     1824.05    186.88 o 
  -7   1  12      489.63      645.89    103.89 o 
  -5   1  12      751.62      875.37    101.29 o 
  -3   1  12       10.47       66.12     33.16 o 
  -1   1  12     3904.37     3647.30    118.00 o 
   1   1  12     4064.52     3736.90    100.63 o 
   3   1  12       26.81       63.93     27.34 o 
   5   1  12      588.93      743.60     73.02 o 
   7   1  12      481.39      462.82     93.71 o 
  -8   2  12      712.92      591.85    106.37 o 
  -6   2  12      419.92      518.22     81.58 o 
  -4   2  12     3924.61     3926.38    209.35 o 
  -2   2  12     7979.64     7468.93    200.77 o 
   0   2  12    13746.03    13757.15    241.08 o 
   2   2  12     8267.34     7866.59    161.35 o 
   4   2  12     3941.67     3649.57    119.71 o 
   6   2  12      607.15      637.01     88.49 o 
   8   2  12      699.08      689.91    124.51 o 
  -7   3  12      445.97      526.86    112.89 o 
  -5   3  12      357.49      204.36     64.71 o 
  -3   3  12     3180.98     2768.81    125.39 o 
  -1   3  12     4795.15     5054.63    120.14 o 
   1   3  12     4279.63     4444.83    118.96 o 
   3   3  12     3059.85     2791.13     87.25 o 
   5   3  12      292.23      274.14     56.70 o 
   7   3  12      392.71      519.87    109.96 o 
  -8   4  12       11.61       76.50    104.84 o 
  -6   4  12       96.69      111.36     60.60 o 
  -4   4  12      882.33      912.95     90.68 o 
  -2   4  12      557.69      593.64     59.29 o 
   0   4  12      148.70      176.96     24.83 o 
   2   4  12      525.70      651.24     44.69 o 
   4   4  12      871.01      841.63     58.02 o 
   6   4  12       92.68       98.72     51.26 o 
   8   4  12       10.37      -97.45    110.28 o 
  -7   5  12      230.49      287.59     75.24 o 
  -5   5  12      198.11      130.70     90.56 o 
  -3   5  12     2571.94     2473.69    130.93 o 
  -1   5  12     2107.37     2242.64     67.26 o 
   1   5  12     1798.05     2112.25     75.94 o 
   3   5  12     2469.86     2365.01     78.63 o 
   5   5  12      121.35       97.19     74.03 o 
   7   5  12      289.16      276.63    205.64 o 
  -8   6  12      335.07      496.77    123.76 o 
  -6   6  12      491.80      522.68     89.77 o 
  -4   6  12     4755.35     4734.29    189.63 o 
  -2   6  12     7280.42     7293.14    204.87 o 
   0   6  12     4633.19     4087.81     99.41 o 
   2   6  12     7276.19     7517.75    156.28 o 
   4   6  12     4726.14     4426.37    134.44 o 
   6   6  12      310.86      219.17    114.96 o 
   8   6  12      251.55      382.51    109.24 o 
  -7   7  12      461.69      409.49     88.01 o 
  -5   7  12     1996.12     1799.74    130.62 o 
  -3   7  12     1932.24     2037.06    120.42 o 
  -1   7  12      145.01      165.53     27.55 o 
   1   7  12      192.99      300.69     36.50 o 
   3   7  12     1891.07     1913.11     71.47 o 
   5   7  12     1880.79     1846.39    105.71 o 
   7   7  12      469.23      469.78    138.89 o 
  -8   8  12      669.21      649.57    168.29 o 
  -6   8  12     2393.22     2360.56    161.76 o 
  -4   8  12     7838.84     7296.97    287.65 o 
  -2   8  12    14462.29    14633.56    404.57 o 
   0   8  12     8369.88     7939.47    162.78 o 
   2   8  12    15351.42    15093.81    270.18 o 
   4   8  12     7973.06     6780.60    183.68 o 
   6   8  12     2092.33     2340.73    204.56 o 
   8   8  12      516.53      264.38    132.64 o 
  -7   9  12       54.23      139.75     98.17 o 
  -5   9  12     1590.40     1387.00    127.43 o 
  -3   9  12      209.04      254.86     65.50 o 
  -1   9  12      680.43      719.33     48.07 o 
   1   9  12      643.76      674.71     45.95 o 
   3   9  12      203.33      206.14     36.40 o 
   5   9  12     1610.72     1659.26    161.14 o 
   7   9  12       75.69       59.03     84.33 o 
  -8  10  12      326.99      290.69     98.84 o 
  -6  10  12     1427.98     1631.86    145.06 o 
  -4  10  12     1113.86     1177.33    114.55 o 
  -2  10  12      474.87      481.99     54.20 o 
   0  10  12     3128.83     3379.64    137.89 o 
   2  10  12      577.34      650.51     45.94 o 
   4  10  12     1142.71     1197.11     99.62 o 
   6  10  12     1363.23     1434.18    171.67 o 
   8  10  12      274.47      297.53    102.05 o 
  -7  11  12      302.00      310.93     87.14 o 
  -5  11  12       25.85       82.62     60.35 o 
  -3  11  12       66.65      134.45     59.63 o 
  -1  11  12      538.29      555.68     50.94 o 
   1  11  12      453.67      436.19     40.66 o 
   3  11  12      127.96      163.65     47.55 o 
   5  11  12       29.32      -12.22     75.60 o 
   7  11  12      340.77      199.46     99.04 o 
  -6  12  12       70.93      170.99     69.81 o 
  -4  12  12       96.35       94.20     57.70 o 
  -2  12  12     1012.92     1027.28    123.63 o 
   0  12  12       33.07       95.12     30.48 o 
   2  12  12     1117.79     1099.45     82.03 o 
   4  12  12      116.75      224.86     57.76 o 
   6  12  12       65.30      133.10     90.40 o 
  -7  13  12      248.82      376.60     87.34 o 
  -5  13  12      129.05      344.98     83.85 o 
  -3  13  12      193.68      316.98     69.29 o 
  -1  13  12      210.33      268.72     42.52 o 
   1  13  12      249.43      237.66     44.17 o 
   3  13  12      215.22      201.32     43.68 o 
   5  13  12      126.28       53.49     70.50 o 
   7  13  12      227.43      108.35     92.35 o 
  -6  14  12      702.27      674.69    133.36 o 
  -4  14  12     2755.72     2669.24    160.47 o 
  -2  14  12     4433.57     4596.63    155.53 o 
   0  14  12       24.84       21.84     36.09 o 
   2  14  12     4206.48     4041.34    204.33 o 
   4  14  12     2869.33     2614.55    270.66 o 
   6  14  12      659.77      736.33    128.98 o 
  -7  15  12      146.67      208.49     77.41 o 
  -5  15  12      250.10      396.76     91.48 o 
  -3  15  12      157.67      196.56     76.85 o 
  -1  15  12      173.53      209.14     59.99 o 
   1  15  12      216.26      246.21     45.36 o 
   3  15  12      202.05      196.17     76.47 o 
   5  15  12      230.55      186.16    168.19 o 
   7  15  12      147.25      199.41     93.35 o 
  -6  16  12      435.21      404.19    106.79 o 
  -4  16  12     2362.48     2253.09    176.71 o 
  -2  16  12     5430.64     5728.02    254.12 o 
   0  16  12      448.36      677.91     74.57 o 
   2  16  12     5223.90     5474.41    251.69 o 
   4  16  12     2415.46     2085.41    286.27 o 
   6  16  12      474.96      496.93    112.94 o 
  -5  17  12      165.50      181.66     98.92 o 
  -3  17  12     1097.74      983.96    124.86 o 
  -1  17  12      135.32      118.33     46.53 o 
   1  17  12      132.73      187.82     61.17 o 
   3  17  12     1159.97     1188.22    223.50 o 
   5  17  12      183.98      312.19     95.95 o 
  -6  18  12      188.88      275.03     91.01 o 
  -4  18  12      820.25      978.01    114.40 o 
  -2  18  12      566.11      726.62     96.13 o 
   0  18  12     2973.52     3007.77    114.28 o 
   2  18  12      685.64      740.57    120.63 o 
   4  18  12      797.33     1057.80    139.00 o 
   6  18  12      198.33      184.06    109.41 o 
  -5  19  12       37.80      176.10     74.36 o 
  -3  19  12     1095.88     1097.28    159.21 o 
  -1  19  12        1.34      106.64     46.03 o 
   1  19  12       11.68       97.94     76.96 o 
   3  19  12     1099.98      940.84    164.03 o 
   5  19  12       31.84      134.30     87.10 o 
  -4  20  12      105.93      311.04     88.20 o 
  -2  20  12      500.43      639.13     76.94 o 
   0  20  12       22.85      -22.03     72.63 o 
   2  20  12      486.49      423.79    104.29 o 
   4  20  12       81.30      -49.44    110.62 o 
  -5  21  12       47.58       70.78     72.28 o 
  -3  21  12      278.81      451.24     85.95 o 
  -1  21  12      425.49      464.36     81.35 o 
   1  21  12      419.88      596.07    160.21 o 
   3  21  12      316.10      319.74    148.25 o 
   5  21  12       68.65       72.64     95.27 o 
  -4  22  12      579.46      736.86    104.10 o 
  -2  22  12     1177.99     1221.74    122.25 o 
   0  22  12     1292.62     1181.58    115.74 o 
   2  22  12     1223.08     1226.80    149.65 o 
   4  22  12      445.20      505.95    113.95 o 
  -3  23  12      110.85       67.00    103.69 o 
  -1  23  12      125.88      193.67     73.99 o 
   1  23  12      114.71      170.67    100.13 o 
   3  23  12      135.12      344.48    288.52 o 
  -2  24  12     1078.38     1057.43    135.48 o 
   0  24  12      820.87     1020.43    138.35 o 
   2  24  12      927.45      892.87    140.37 o 
  -1  25  12       14.79      131.91     72.43 o 
   1  25  12       18.76       71.17     88.40 o 
   0  26  12      219.18       99.77    103.28 o 
   2   0  13       40.19       97.15     30.18 o 
   4   0  13     1045.87      994.98     79.25 o 
   6   0  13      332.94      539.53     87.25 o 
   8   0  13      796.03      798.20    218.13 o 
  -7   1  13      657.47      854.91    114.69 o 
  -5   1  13     1459.07     1407.48    149.21 o 
  -3   1  13     1713.09     1485.09     87.89 o 
  -1   1  13      910.85     1000.90     68.31 o 
   1   1  13      871.14      953.16     59.88 o 
   3   1  13     1760.68     1561.85     74.03 o 
   5   1  13     1178.16     1239.54     93.23 o 
   7   1  13      707.68      678.78    117.26 o 
  -8   2  13      292.42      377.62     95.88 o 
  -6   2  13     1632.91     1582.01    170.78 o 
  -4   2  13     4079.44     4020.24    167.97 o 
  -2   2  13     3556.83     3508.94    122.28 o 
   0   2  13     3776.42     3631.15     91.56 o 
   2   2  13     3450.97     3309.93     94.25 o 
   4   2  13     4147.50     3906.71    121.64 o 
   6   2  13     1929.30     1859.17    207.38 o 
   8   2  13      392.98      417.18    164.03 o 
  -7   3  13     1114.78      932.60    117.35 o 
  -5   3  13      367.69      589.88     82.89 o 
  -3   3  13     1236.56     1111.96     82.88 o 
  -1   3  13     2572.18     2794.54     86.75 o 
   1   3  13     2778.68     2985.73     82.93 o 
   3   3  13     1214.63     1192.34     64.65 o 
   5   3  13      288.11      388.51     64.26 o 
   7   3  13     1181.25      913.14    131.56 o 
  -8   4  13      323.51      393.38     94.31 o 
  -6   4  13     1394.19     1588.23    166.43 o 
  -4   4  13     8403.89     7941.62    270.04 o 
  -2   4  13    10939.78     9708.54    482.47 o 
   0   4  13    14180.89    13544.96    243.44 o 
   2   4  13    10518.83    10281.94    199.31 o 
   4   4  13     9543.88     8594.48    199.45 o 
   6   4  13     1653.05     1632.56    123.69 o 
   8   4  13      286.68      189.34    153.28 o 
  -7   5  13      406.97      308.41     77.11 o 
  -5   5  13      539.13      592.42     88.21 o 
  -3   5  13      783.96      815.70     84.95 o 
  -1   5  13     3563.83     3512.96     89.71 o 
   1   5  13     3559.02     3435.46    110.26 o 
   3   5  13      672.86      691.72     51.45 o 
   5   5  13      456.05      514.71     66.80 o 
   7   5  13      419.21      316.09    141.83 o 
  -8   6  13      217.63      440.24    119.13 o 
  -6   6  13      418.84      582.47     95.42 o 
  -4   6  13     2231.79     2237.42    131.87 o 
  -2   6  13     9011.84     8057.27    220.92 o 
   0   6  13     1897.52     1649.65     60.53 o 
   2   6  13     8441.15     7830.28    166.04 o 
   4   6  13     2363.79     2371.09     96.10 o 
   6   6  13      516.50      845.54    189.34 o 
   8   6  13      214.40      137.67    146.34 o 
  -7   7  13       94.12       51.04     77.67 o 
  -5   7  13      537.32      477.68     82.93 o 
  -3   7  13     3223.10     3066.45    160.00 o 
  -1   7  13     4149.31     3824.37     99.49 o 
   1   7  13     4133.43     4033.49    114.00 o 
   3   7  13     3097.89     3042.19     92.85 o 
   5   7  13      569.87      561.91     86.00 o 
   7   7  13       74.52      169.45     93.15 o 
  -8   8  13        1.95       73.80     77.10 o 
  -6   8  13      519.49      296.16     78.73 o 
  -4   8  13      534.69      571.47     85.31 o 
  -2   8  13       44.76      143.46     45.76 o 
   0   8  13     2040.98     2098.79     71.64 o 
   2   8  13       30.03       75.36     27.07 o 
   4   8  13      561.92      568.44     65.39 o 
   6   8  13      497.70      299.53    100.22 o 
   8   8  13        2.75       12.56    137.33 o 
  -7   9  13      615.28      634.32    101.94 o 
  -5   9  13     1767.27     1463.75    176.96 o 
  -3   9  13     3051.76     2635.28    160.14 o 
  -1   9  13     1335.74     1381.08     62.64 o 
   1   9  13     1234.77     1260.72     59.70 o 
   3   9  13     3029.87     2794.54     99.11 o 
   5   9  13     1770.11     1675.71    169.15 o 
   7   9  13      627.24      608.09    121.52 o 
  -6  10  13      354.75      348.69     88.33 o 
  -4  10  13     2715.36     2879.31    158.90 o 
  -2  10  13     5734.42     5626.12    213.13 o 
   0  10  13     4137.87     3917.61    132.42 o 
   2  10  13     5979.74     5843.95    137.00 o 
   4  10  13     2650.76     2631.57    117.39 o 
   6  10  13      307.44      384.09    181.19 o 
  -7  11  13      800.10      956.08    117.53 o 
  -5  11  13      338.55      311.74    120.73 o 
  -3  11  13        6.71       33.21     55.75 o 
  -1  11  13      480.03      581.57     49.26 o 
   1  11  13      484.41      529.65     45.58 o 
   3  11  13        0.44       61.29     32.22 o 
   5  11  13      275.84      433.06    193.68 o 
   7  11  13      762.00      786.61    131.35 o 
  -6  12  13     2506.02     2187.28    154.19 o 
  -4  12  13     1226.17     1422.27    144.65 o 
  -2  12  13     3692.35     3584.21    161.90 o 
   0  12  13     3993.58     3784.89    119.51 o 
   2  12  13     3134.96     2973.85    140.65 o 
   4  12  13     1406.90     1615.49    122.30 o 
   6  12  13     2573.08     2317.28    187.88 o 
  -7  13  13      183.53       25.70     71.31 o 
  -5  13  13      676.58      633.20    107.68 o 
  -3  13  13       61.93       67.48     56.88 o 
  -1  13  13      342.18      391.35     55.26 o 
   1  13  13      310.82      357.22     46.42 o 
   3  13  13       39.88       53.93     44.60 o 
   5  13  13      626.78      680.22    114.72 o 
   7  13  13      192.13      144.49    126.06 o 
  -6  14  13      541.40      543.91    168.50 o 
  -4  14  13      957.86      981.40    134.30 o 
  -2  14  13     1664.59     2036.43    126.58 o 
   0  14  13     2498.68     3135.67    126.48 o 
   2  14  13     1318.44     1159.91    127.39 o 
   4  14  13     1048.47     1080.09    132.91 o 
   6  14  13      595.56      697.43    119.97 o 
  -5  15  13      746.08      684.65    104.61 o 
  -3  15  13       74.51      255.99     70.93 o 
  -1  15  13     1161.99     1369.78     97.92 o 
   1  15  13     1267.79     1270.00    113.68 o 
   3  15  13       41.52       52.22     67.23 o 
   5  15  13      679.25      606.52    113.18 o 
  -6  16  13       65.65      178.01     97.29 o 
  -4  16  13       86.67      233.45     73.14 o 
  -2  16  13      521.50      551.16     86.40 o 
   0  16  13      331.51      450.72     55.70 o 
   2  16  13      603.55      482.94    123.21 o 
   4  16  13      109.25      349.91     89.11 o 
   6  16  13       60.05      168.02     83.08 o 
  -5  17  13       77.87       87.03     74.09 o 
  -3  17  13      199.87      295.43     81.47 o 
  -1  17  13     1940.75     1961.18     95.53 o 
   1  17  13     2083.69     2046.78    218.75 o 
   3  17  13      144.88      155.37     85.38 o 
   5  17  13       78.44      138.73     84.57 o 
  -6  18  13      250.54      152.78     83.50 o 
  -4  18  13      949.72      718.94    106.48 o 
  -2  18  13     1030.07     1173.13    241.53 o 
   0  18  13     1847.68     2018.81    182.30 o 
   2  18  13     1066.81     1178.18    141.31 o 
   4  18  13      990.57     1016.69    172.70 o 
   6  18  13      296.76      498.75    100.85 o 
  -5  19  13      207.95      230.36     84.95 o 
  -3  19  13      415.84      388.26     88.86 o 
  -1  19  13      712.90      853.42     88.23 o 
   1  19  13      764.68      689.83    112.54 o 
   3  19  13      370.34      676.61    122.19 o 
   5  19  13      241.61      268.89     90.32 o 
  -4  20  13      746.62      746.77    107.12 o 
  -2  20  13     2101.14     2280.50    184.57 o 
   0  20  13     1857.31     1991.11    142.71 o 
   2  20  13     2108.86     2089.48    206.16 o 
   4  20  13      815.59      823.42    137.86 o 
  -3  21  13       22.65       72.20     72.67 o 
  -1  21  13       75.32      132.09     76.17 o 
   1  21  13       83.58      106.27     94.76 o 
   3  21  13       23.62       84.97     89.08 o 
  -4  22  13      123.23      339.30     93.06 o 
  -2  22  13      149.09      128.58     90.63 o 
   0  22  13      310.28      221.33     79.18 o 
   2  22  13      182.71      234.64    118.77 o 
   4  22  13      132.36      367.66    239.45 o 
  -3  23  13      240.11      328.77    115.07 o 
  -1  23  13        4.42      115.07     70.88 o 
   1  23  13       13.04      122.12     93.82 o 
   3  23  13      272.54      307.22    104.41 o 
  -2  24  13      118.17       88.08    119.29 o 
   0  24  13       23.35      -15.02     95.80 o 
   2  24  13       87.15       91.28    118.25 o 
  -1  25  13      141.75      241.99     93.35 o 
   1  25  13      141.91      158.99    273.44 o 
   0   0  14    11316.02     9444.81    258.82 o 
   2   0  14     8807.00     8052.00    190.19 o 
   4   0  14     1408.56     1487.44     94.67 o 
   6   0  14      471.63      712.53     97.15 o 
   8   0  14     2645.76     2433.11    200.71 o 
  -7   1  14      359.62      497.07     90.22 o 
  -5   1  14      260.73      276.22     56.61 o 
  -3   1  14     1038.94      913.90     76.90 o 
  -1   1  14      451.82      501.31     47.83 o 
   1   1  14      401.61      394.96     43.48 o 
   3   1  14     1116.22     1032.12     71.00 o 
   5   1  14      184.10      187.43     53.02 o 
   7   1  14      359.34      463.04     88.57 o 
  -8   2  14     1227.02     1027.39    125.43 o 
  -6   2  14      527.18      666.17     78.66 o 
  -4   2  14      129.82      168.89     58.62 o 
  -2   2  14     7909.96     7305.92    204.15 o 
   0   2  14    10971.89    10561.16    222.01 o 
   2   2  14     7729.98     7511.70    162.96 o 
   4   2  14      326.89      310.09     45.75 o 
   6   2  14      545.99      635.20     93.73 o 
   8   2  14     1334.68     1218.60    247.95 o 
  -7   3  14      367.07      327.80     80.12 o 
  -5   3  14      528.88      553.00     80.01 o 
  -3   3  14      644.36      722.79     72.95 o 
  -1   3  14     1256.56     1125.40     76.56 o 
   1   3  14     1097.01      978.34     52.75 o 
   3   3  14      500.94      565.17     50.26 o 
   5   3  14      572.58      602.90     73.31 o 
   7   3  14      319.88      256.80    137.67 o 
  -8   4  14      233.44      116.91     96.22 o 
  -6   4  14       21.93      113.93     63.19 o 
  -4   4  14      489.37      560.30     81.12 o 
  -2   4  14      901.20      994.76     78.98 o 
   0   4  14      133.62      281.22     32.47 o 
   2   4  14      871.94      928.51     56.64 o 
   4   4  14      502.74      559.14     53.21 o 
   6   4  14       25.30       88.51     51.36 o 
   8   4  14      228.13       68.66    156.40 o 
  -7   5  14       72.23      121.69     68.76 o 
  -5   5  14     1034.19      976.05    109.24 o 
  -3   5  14      216.26      333.63     59.78 o 
  -1   5  14     1685.81     1593.29     84.35 o 
   1   5  14     1428.40     1317.90     59.65 o 
   3   5  14      127.05      216.30     37.12 o 
   5   5  14     1070.37     1042.04     90.80 o 
   7   5  14       50.94      101.72     86.61 o 
  -8   6  14      157.85      165.97    102.10 o 
  -6   6  14     1623.78     1558.92    135.94 o 
  -4   6  14     1451.94     1699.32    125.74 o 
  -2   6  14     5232.97     5162.27    168.33 o 
   0   6  14     4911.76     4453.25    110.86 o 
   2   6  14     5116.04     4907.54    123.90 o 
   4   6  14     1379.79     1569.32     85.30 o 
   6   6  14     1571.71     1938.92    185.66 o 
   8   6  14      105.18       16.99    133.51 o 
  -7   7  14      365.60      337.15     90.06 o 
  -5   7  14      687.82      790.72    106.57 o 
  -3   7  14      947.21      978.26    127.51 o 
  -1   7  14     1007.85     1151.58     65.17 o 
   1   7  14      889.44     1092.96     66.52 o 
   3   7  14      900.75      843.99     57.48 o 
   5   7  14      650.35      802.12    125.59 o 
   7   7  14      427.69      628.60    125.12 o 
  -6   8  14     1434.55     1558.13    174.09 o 
  -4   8  14     4405.95     4321.06    191.49 o 
  -2   8  14     7717.37     7296.19    220.57 o 
   0   8  14    14369.23    13507.14    251.94 o 
   2   8  14     8403.50     7901.95    168.87 o 
   4   8  14     4159.53     4217.71    133.51 o 
   6   8  14     1144.32     1284.99    161.27 o 
  -7   9  14      258.32      141.13     81.16 o 
  -5   9  14      245.04      244.14     79.73 o 
  -3   9  14     1280.74     1219.88    114.37 o 
  -1   9  14      443.00      605.52     54.90 o 
   1   9  14      391.53      480.77     44.60 o 
   3   9  14     1379.08     1262.57     75.61 o 
   5   9  14      272.23      400.52     97.80 o 
   7   9  14      286.10      315.63    109.27 o 
  -6  10  14      369.21      476.22     92.01 o 
  -4  10  14     1873.99     2034.86    140.04 o 
  -2  10  14     1566.04     1674.85    119.55 o 
   0  10  14      182.62      195.75     35.87 o 
   2  10  14     1518.88     1517.32     70.22 o 
   4  10  14     1931.49     1980.94    132.52 o 
   6  10  14      297.15      480.88    173.91 o 
  -7  11  14       39.89      203.02    196.04 o 
  -5  11  14      133.21      113.08     68.07 o 
  -3  11  14       21.51       28.81     59.22 o 
  -1  11  14      147.32      135.23     40.85 o 
   1  11  14      192.33      288.26     51.51 o 
   3  11  14        2.16       -7.63     36.79 o 
   5  11  14      155.13      -22.13     74.82 o 
   7  11  14       76.60       22.75     83.91 o 
  -6  12  14       31.28       14.75     70.91 o 
  -4  12  14      235.06      266.32     76.08 o 
  -2  12  14      180.61      235.93     64.63 o 
   0  12  14      116.80      123.55     32.28 o 
   2  12  14      219.99      286.33     59.41 o 
   4  12  14      228.45       93.64     51.38 o 
   6  12  14       23.54        9.59     75.18 o 
  -7  13  14      185.96      293.43    127.09 o 
  -5  13  14      448.53      520.32     93.44 o 
  -3  13  14      121.87      266.59    135.46 o 
  -1  13  14      186.78      151.66     51.31 o 
   1  13  14      293.73      350.33     47.19 o 
   3  13  14       63.68       24.35     49.53 o 
   5  13  14      414.03      472.91    102.46 o 
   7  13  14      221.32      119.13     87.57 o 
  -6  14  14      321.87      324.10     86.58 o 
  -4  14  14     2403.45     2354.50    210.84 o 
  -2  14  14     2473.52     2682.73    191.43 o 
   0  14  14      218.36      269.60     47.55 o 
   2  14  14     2369.96     2317.87    193.55 o 
   4  14  14     2371.40     2306.46    180.29 o 
   6  14  14      354.79      329.53    101.47 o 
  -5  15  14      153.80      196.88     85.16 o 
  -3  15  14      652.33      707.14    101.27 o 
  -1  15  14      229.79      208.26     67.87 o 
   1  15  14      231.42      307.90     53.57 o 
   3  15  14      677.26      758.33    119.22 o 
   5  15  14      139.60      141.96     78.00 o 
  -6  16  14      499.20      463.92    141.14 o 
  -4  16  14     3188.61     3167.69    337.62 o 
  -2  16  14     2653.39     2616.65    155.38 o 
   0  16  14       41.86       88.25     49.71 o 
   2  16  14     2963.43     2730.41    196.63 o 
   4  16  14     3044.02     2768.63    342.80 o 
   6  16  14      566.43      518.62    114.61 o 
  -5  17  14      275.16      217.03     84.89 o 
  -3  17  14      373.94      313.70     83.84 o 
  -1  17  14      316.28      259.21     54.18 o 
   1  17  14      313.70      383.12     59.35 o 
   3  17  14      395.16      304.67     94.56 o 
   5  17  14      297.62      399.31    101.13 o 
  -4  18  14     1128.27      924.98    180.01 o 
  -2  18  14     1169.55     1326.13    125.87 o 
   0  18  14        6.77      111.09     52.11 o 
   2  18  14     1238.07     1216.23    203.39 o 
   4  18  14     1114.51     1064.64    302.92 o 
  -5  19  14      393.03      311.35     84.03 o 
  -3  19  14      332.22      408.31     87.91 o 
  -1  19  14      249.11      210.31     63.37 o 
   1  19  14      214.56      236.67     66.73 o 
   3  19  14      368.07      477.11    105.12 o 
   5  19  14      374.38      352.55    109.93 o 
  -4  20  14       24.86       72.99     76.40 o 
  -2  20  14      203.20      320.11     82.34 o 
   0  20  14      307.50      461.38     86.79 o 
   2  20  14      225.73      229.34    101.86 o 
   4  20  14       13.71       10.45     87.94 o 
  -3  21  14      329.30      384.96    104.71 o 
  -1  21  14      703.17      665.41    107.21 o 
   1  21  14      778.88      658.34    135.77 o 
   3  21  14      398.63      219.98     92.87 o 
  -2  22  14      927.97     1034.23    144.32 o 
   0  22  14      786.10      871.61    104.06 o 
   2  22  14      878.40     1050.32    153.63 o 
  -3  23  14      106.52       66.53     97.30 o 
  -1  23  14      103.13      276.04     83.87 o 
   1  23  14      107.81      171.68     93.27 o 
   3  23  14      129.27      265.45    112.70 o 
  -2  24  14      891.79      933.89    187.61 o 
   0  24  14      878.07      922.23    254.19 o 
   2  24  14      764.77     1117.45    151.14 o 
   2   0  15      551.90      566.41     55.06 o 
   4   0  15     1634.15     1820.94     96.72 o 
   6   0  15       44.73      119.79     66.05 o 
   8   0  15        0.08        9.33     87.53 o 
  -7   1  15      851.48      673.03    104.22 o 
  -5   1  15      946.67     1092.34     92.09 o 
  -3   1  15     2421.63     2197.11     94.47 o 
  -1   1  15      356.77      322.94     44.82 o 
   1   1  15      305.31      298.74     42.25 o 
   3   1  15     2044.81     1829.62     87.41 o 
   5   1  15      960.74     1146.22    105.31 o 
   7   1  15      859.74      844.42    110.29 o 
  -8   2  15      173.63      295.94    102.45 o 
  -6   2  15      879.67     1122.28    100.86 o 
  -4   2  15     2442.87     2598.86    140.53 o 
  -2   2  15     4515.19     4332.30    147.60 o 
   0   2  15     3055.83     2734.46    125.82 o 
   2   2  15     4522.74     4147.62    118.40 o 
   4   2  15     2967.15     2955.29    112.00 o 
   6   2  15      901.53     1126.69    116.27 o 
   8   2  15      206.16       46.82    139.06 o 
  -7   3  15      590.69      544.52    103.38 o 
  -5   3  15      884.93      949.83    125.47 o 
  -3   3  15      401.35      425.51     62.84 o 
  -1   3  15     1055.71     1254.60     84.90 o 
   1   3  15     1052.42     1139.43     58.28 o 
   3   3  15      385.27      400.28     48.07 o 
   5   3  15      918.29     1052.12    103.89 o 
   7   3  15      677.30      558.48    104.87 o 
  -8   4  15      250.21      249.89     84.66 o 
  -6   4  15      981.41      971.82    110.60 o 
  -4   4  15     3775.89     4099.25    183.05 o 
  -2   4  15     7473.56     6924.43    204.09 o 
   0   4  15    15300.66    13725.92    285.15 o 
   2   4  15     7741.99     7130.28    159.42 o 
   4   4  15     4012.92     4373.03    126.03 o 
   6   4  15     1070.93     1213.52    115.80 o 
   8   4  15      295.58      178.25    143.22 o 
  -7   5  15      302.80      348.85     82.33 o 
  -5   5  15      349.03      364.53     80.24 o 
  -3   5  15      980.99     1093.29    108.52 o 
  -1   5  15      997.48     1116.04     82.54 o 
   1   5  15      897.40     1028.17     58.70 o 
   3   5  15      997.20     1048.83     67.39 o 
   5   5  15      367.43      314.54     60.16 o 
   7   5  15      316.13      150.16    123.46 o 
  -6   6  15      864.35      974.43    111.96 o 
  -4   6  15     2429.78     2464.05    140.72 o 
  -2   6  15     1612.24     1690.54    108.87 o 
   0   6  15     5910.64     5348.01    127.89 o 
   2   6  15     1620.41     1681.85     71.35 o 
   4   6  15     2313.77     2354.10    100.49 o 
   6   6  15      863.12     1076.76    148.91 o 
  -7   7  15      203.52      235.03     85.71 o 
  -5   7  15      117.84      231.83     69.59 o 
  -3   7  15     4128.11     3892.33    236.95 o 
  -1   7  15     3694.92     3693.01    136.50 o 
   1   7  15     3501.13     3487.69    113.18 o 
   3   7  15     3969.45     3434.62    106.36 o 
   5   7  15      147.80      198.57     64.87 o 
   7   7  15      225.15      156.68     95.86 o 
  -6   8  15       26.32       30.66     66.46 o 
  -4   8  15      809.41      771.81    101.46 o 
  -2   8  15     1057.23     1010.96     87.79 o 
   0   8  15     1163.34     1077.60     58.29 o 
   2   8  15     1036.37      926.44     59.77 o 
   4   8  15      800.46      807.74     82.96 o 
   6   8  15       26.96      -44.00     74.87 o 
  -7   9  15      520.93      439.28     87.05 o 
  -5   9  15     1064.19     1030.65    117.68 o 
  -3   9  15     1783.20     1782.47    174.76 o 
  -1   9  15     2953.63     2720.69    119.22 o 
   1   9  15     2917.77     2588.28     98.61 o 
   3   9  15     1791.06     1730.07     88.23 o 
   5   9  15     1141.16     1099.40    146.59 o 
   7   9  15      525.24      494.33    117.85 o 
  -6  10  15      375.24      779.75    207.90 o 
  -4  10  15     1090.78     1220.69    123.74 o 
  -2  10  15     3468.78     3339.06    162.04 o 
   0  10  15     3856.34     4015.26    113.22 o 
   2  10  15     3265.88     3121.82    100.16 o 
   4  10  15      970.13      889.81     96.12 o 
   6  10  15      328.24      268.71     98.48 o 
  -7  11  15      458.12      432.83    137.57 o 
  -5  11  15      568.57      625.91    121.55 o 
  -3  11  15      195.84      151.03     70.78 o 
  -1  11  15      471.58      496.59     68.15 o 
   1  11  15      394.48      498.09     48.36 o 
   3  11  15      158.50      109.12     54.08 o 
   5  11  15      589.85      542.45    100.96 o 
   7  11  15      448.23      541.06    112.18 o 
  -6  12  15      412.51      562.19    114.36 o 
  -4  12  15     4445.65     4235.55    310.29 o 
  -2  12  15     1774.85     1868.13    138.13 o 
   0  12  15     1072.91     1298.44     71.81 o 
   2  12  15     1943.43     2118.61    102.66 o 
   4  12  15     4425.43     4247.19    346.09 o 
   6  12  15      395.36      264.56     98.01 o 
  -5  13  15      223.67      254.27     79.35 o 
  -3  13  15      756.80      932.14    110.15 o 
  -1  13  15      137.11      120.15     61.20 o 
   1  13  15      103.99      155.28     42.80 o 
   3  13  15      637.33      542.02     98.11 o 
   5  13  15      233.43      388.33    213.27 o 
  -6  14  15      291.78      377.27     89.11 o 
  -4  14  15      537.19      690.94    137.45 o 
  -2  14  15      899.96     1073.66    113.80 o 
   0  14  15     1991.36     2280.23    113.43 o 
   2  14  15     1147.50     1165.34     98.21 o 
   4  14  15      474.46      579.28    113.72 o 
   6  14  15      292.39      312.73     93.29 o 
  -5  15  15      150.31      115.16     93.66 o 
  -3  15  15      475.38      601.46     93.26 o 
  -1  15  15      810.75      829.81     97.30 o 
   1  15  15      717.50      848.71     75.78 o 
   3  15  15      452.66      430.86     94.70 o 
   5  15  15      123.48      110.20     82.81 o 
  -6  16  15       28.06       55.67     97.31 o 
  -4  16  15      314.10      382.84     89.53 o 
  -2  16  15      179.35      218.38     73.93 o 
   0  16  15        6.00      -13.08     43.43 o 
   2  16  15      145.35      245.51     67.95 o 
   4  16  15      354.95      371.90    100.17 o 
   6  16  15       29.43      196.45     86.39 o 
  -5  17  15      176.57      147.74     79.59 o 
  -3  17  15      324.93      374.92     87.80 o 
  -1  17  15      634.57      645.31     94.08 o 
   1  17  15      598.67      514.52     72.36 o 
   3  17  15      358.46      362.65    100.38 o 
   5  17  15      141.38      272.37     93.79 o 
  -4  18  15      423.78      542.49     97.39 o 
  -2  18  15      825.72      897.36    199.17 o 
   0  18  15     2249.35     2081.34    186.75 o 
   2  18  15      845.30      864.74    131.87 o 
   4  18  15      526.68      694.43    122.78 o 
  -5  19  15      132.91      151.65     77.57 o 
  -3  19  15      373.41      451.28     87.62 o 
  -1  19  15      295.94      280.80     79.76 o 
   1  19  15      305.51      435.45     81.65 o 
   3  19  15      398.75      430.61    157.27 o 
   5  19  15       99.47       57.91    142.53 o 
  -4  20  15      498.23      384.91     98.50 o 
  -2  20  15     1618.84     1616.50    192.95 o 
   0  20  15     1625.09     1643.53    131.46 o 
   2  20  15     1674.45     1792.97    314.36 o 
   4  20  15      425.01      647.03    201.83 o 
  -3  21  15       21.04        7.46     68.55 o 
  -1  21  15       59.26       35.37    114.44 o 
   1  21  15       51.77      146.20    162.47 o 
   3  21  15       31.35       49.23     87.50 o 
  -2  22  15      451.20      511.81    119.73 o 
   0  22  15       32.29      204.71     83.00 o 
   2  22  15      472.43      523.42    116.37 o 
  -1  23  15       58.44      139.41    115.48 o 
   1  23  15       80.32      121.93     99.63 o 
   0  24  15       22.96     -103.34    112.70 o 
   0   0  16     6287.92     6150.58    196.63 o 
   2   0  16     9294.16     7890.27    353.63 o 
   4   0  16       69.90       43.23     41.64 o 
   6   0  16     1081.50     1283.54    125.22 o 
  -7   1  16      588.54      650.78    102.71 o 
  -5   1  16      760.56      786.22     90.36 o 
  -3   1  16     1838.57     1669.50     86.73 o 
  -1   1  16      864.54      937.89     67.61 o 
   1   1  16      905.36      879.10     62.99 o 
   3   1  16     1580.91     1564.97     86.56 o 
   5   1  16      851.68      870.27     85.63 o 
   7   1  16      680.68      575.51     99.42 o 
  -6   2  16      342.95      445.38     71.08 o 
  -4   2  16      220.70      373.89     71.99 o 
  -2   2  16     2597.36     2421.37    139.45 o 
   0   2  16     7057.06     6480.66    144.38 o 
   2   2  16     2919.43     2891.44    102.23 o 
   4   2  16      289.01      434.58     58.31 o 
   6   2  16      374.35      450.38     82.78 o 
  -7   3  16      614.61      502.23     96.33 o 
  -5   3  16      772.47      745.09     96.35 o 
  -3   3  16     1515.24     1679.07    103.64 o 
  -1   3  16     3123.13     2770.66    119.05 o 
   1   3  16     3148.06     2855.13     89.50 o 
   3   3  16     1264.99     1356.23     74.08 o 
   5   3  16      806.93      752.91     92.88 o 
   7   3  16      662.39      722.35    168.54 o 
  -6   4  16       70.10       67.18     66.41 o 
  -4   4  16      212.02      259.43     69.59 o 
  -2   4  16      720.33      676.12     73.89 o 
   0   4  16       73.24       76.70     29.49 o 
   2   4  16      728.62      726.76     56.19 o 
   4   4  16      213.37      237.68     46.24 o 
   6   4  16       64.80      156.10     83.28 o 
  -7   5  16      186.65      362.28     81.72 o 
  -5   5  16      198.69       82.66     65.37 o 
  -3   5  16      853.41      821.22     84.02 o 
  -1   5  16      951.47      902.05     80.17 o 
   1   5  16      786.48      789.07     55.90 o 
   3   5  16      637.02      601.80     55.27 o 
   5   5  16      245.23      262.36     59.39 o 
   7   5  16      179.27       97.10    111.66 o 
  -6   6  16      410.57      615.91     92.80 o 
  -4   6  16     3117.40     3320.54    180.37 o 
  -2   6  16     3678.24     3371.95    138.68 o 
   0   6  16     2337.48     2110.46     76.59 o 
   2   6  16     3498.93     3208.78    101.86 o 
   4   6  16     3254.98     3204.97    121.11 o 
   6   6  16      324.59      395.05    234.60 o 
  -7   7  16      446.86      393.86     94.65 o 
  -5   7  16      262.15      230.49     72.41 o 
  -3   7  16      215.28      253.64     75.99 o 
  -1   7  16     1390.10     1423.74    143.70 o 
   1   7  16     1389.89     1332.48     67.03 o 
   3   7  16      152.08      270.33     45.32 o 
   5   7  16      271.93      174.41    115.42 o 
   7   7  16      420.91      334.44    100.60 o 
  -6   8  16     1396.89     1385.40    135.87 o 
  -4   8  16     2139.27     2280.34    156.39 o 
  -2   8  16     5171.71     4983.36    184.50 o 
   0   8  16     5267.45     4824.85    124.07 o 
   2   8  16     4990.28     4650.60    127.31 o 
   4   8  16     1952.87     2119.83    118.68 o 
   6   8  16     1250.99     1533.40    362.56 o 
  -7   9  16      255.31      309.74    112.87 o 
  -5   9  16      254.68      307.07     84.39 o 
  -3   9  16     1309.43     1192.30    119.34 o 
  -1   9  16      449.27      615.78     72.94 o 
   1   9  16      491.01      581.48     58.35 o 
   3   9  16     1270.07     1229.33     82.00 o 
   5   9  16      322.14      414.44    123.80 o 
   7   9  16      266.51      274.38    101.43 o 
  -6  10  16      351.25      479.60    103.07 o 
  -4  10  16     1545.44     1573.83    140.29 o 
  -2  10  16     1242.27     1296.31    176.07 o 
   0  10  16      816.08      858.49     59.65 o 
   2  10  16     1330.48     1384.96     75.67 o 
   4  10  16     1378.48     1525.96    107.98 o 
   6  10  16      296.30      302.79    178.25 o 
  -5  11  16      417.19      409.12     88.38 o 
  -3  11  16      100.01      188.48     74.34 o 
  -1  11  16      212.68      295.83     58.78 o 
   1  11  16      331.19      295.08     42.74 o 
   3  11  16       45.06       77.69     46.46 o 
   5  11  16      477.91      451.63    103.50 o 
  -6  12  16        9.12      173.02     74.40 o 
  -4  12  16      601.98      670.27    133.22 o 
  -2  12  16       81.36      129.64     63.43 o 
   0  12  16        2.81       64.17     40.02 o 
   2  12  16       97.27      118.85     44.38 o 
   4  12  16      568.94      599.04     85.19 o 
   6  12  16       12.50       18.45    102.82 o 
  -5  13  16      350.29      171.00     81.92 o 
  -3  13  16      477.43      581.38     99.95 o 
  -1  13  16       78.83      132.59     60.37 o 
   1  13  16       28.95       81.14     44.26 o 
   3  13  16      529.13      552.09     68.03 o 
   5  13  16      369.75      155.59    131.08 o 
  -6  14  16      274.79      332.07     91.58 o 
  -4  14  16     2380.31     2255.89    208.42 o 
  -2  14  16      843.08     1063.27    112.89 o 
   0  14  16      978.34     1062.14    153.23 o 
   2  14  16     1006.21     1193.59     92.32 o 
   4  14  16     2231.01     2148.12    172.70 o 
   6  14  16      268.01      419.23    134.55 o 
  -5  15  16      400.94      591.36    101.84 o 
  -3  15  16      360.92      215.00     76.99 o 
  -1  15  16      155.72      185.76     72.22 o 
   1  15  16      193.10      270.95     54.83 o 
   3  15  16      303.37      395.65     97.25 o 
   5  15  16      434.65      547.20    110.73 o 
  -4  16  16     2158.37     2023.70    223.58 o 
  -2  16  16      838.69      974.71    113.85 o 
   0  16  16      499.72      431.95     79.58 o 
   2  16  16      715.78      833.10     92.72 o 
   4  16  16     2276.89     2074.02    171.86 o 
  -5  17  16      401.60      327.61     86.84 o 
  -3  17  16       18.79      -63.61     67.93 o 
  -1  17  16      518.35      557.92     89.28 o 
   1  17  16      555.53      657.30     71.28 o 
   3  17  16        7.01      168.48    146.52 o 
   5  17  16      426.17      537.56    108.30 o 
  -4  18  16      343.19      470.80     96.67 o 
  -2  18  16      520.98      633.53     97.62 o 
   0  18  16      205.60      170.85     69.53 o 
   2  18  16      503.73      452.86    106.31 o 
   4  18  16      399.76      458.43    107.12 o 
  -3  19  16       45.83      -22.49     81.01 o 
  -1  19  16      821.68      916.66    105.02 o 
   1  19  16      840.45      856.58     99.02 o 
   3  19  16       46.16       60.18    186.40 o 
  -4  20  16       65.73      232.00     88.69 o 
  -2  20  16       37.12      163.31     99.06 o 
   0  20  16      549.05      628.72    169.92 o 
   2  20  16       25.48      -65.22     84.47 o 
   4  20  16       76.83      384.47    166.46 o 
  -3  21  16      288.02      177.33     83.85 o 
  -1  21  16       72.74       85.31    124.15 o 
   1  21  16       77.34      242.93    161.25 o 
   3  21  16      325.64      333.90    105.58 o 
  -2  22  16      537.11      468.43    241.01 o 
   0  22  16     1255.19     1247.82    136.48 o 
   2  22  16      490.07      731.10    128.59 o 
  -1  23  16      144.35      277.77    121.72 o 
   1  23  16      169.28      193.54    200.09 o 
   2   0  17        0.04       88.52     36.12 o 
   4   0  17      398.23      442.47     60.16 o 
   6   0  17      229.03      303.54     93.81 o 
  -7   1  17      168.84      171.80     72.39 o 
  -5   1  17      892.86      880.39     90.31 o 
  -3   1  17      519.89      443.57     58.78 o 
  -1   1  17      773.94      817.61     65.01 o 
   1   1  17      760.43      681.22     59.20 o 
   3   1  17      442.80      553.44     65.86 o 
   5   1  17      880.57      913.06     88.81 o 
   7   1  17      181.75      192.11     73.58 o 
  -6   2  17      954.28      972.67     96.22 o 
  -4   2  17     1943.23     1937.27    104.32 o 
  -2   2  17     2276.59     2254.78    113.05 o 
   0   2  17     3908.89     3708.50    138.19 o 
   2   2  17     2822.92     2545.69    113.13 o 
   4   2  17     2151.46     2093.99     98.51 o 
   6   2  17      933.26      987.72    114.61 o 
  -7   3  17      206.13      210.78    133.46 o 
  -5   3  17      339.36      291.22     75.24 o 
  -3   3  17      342.78      316.21     62.50 o 
  -1   3  17      633.21      756.10     76.01 o 
   1   3  17      560.24      745.39     61.53 o 
   3   3  17      430.69      440.35     56.41 o 
   5   3  17      386.71      293.88     75.80 o 
   7   3  17      187.99      172.70    113.75 o 
  -6   4  17     1510.89     1547.62    135.96 o 
  -4   4  17     1374.47     1390.62    168.22 o 
  -2   4  17     7530.32     6719.51    209.86 o 
   0   4  17     8271.99     7321.18    210.91 o 
   2   4  17     8257.29     7272.18    240.57 o 
   4   4  17     1388.84     1576.24     87.21 o 
   6   4  17     1517.16     1591.48    132.17 o 
  -7   5  17      188.95      127.67     73.01 o 
  -5   5  17      259.78      253.13     82.56 o 
  -3   5  17     1595.73     1542.54    112.77 o 
  -1   5  17       55.14       47.90     48.35 o 
   1   5  17       53.48       58.35     33.34 o 
   3   5  17     1659.92     1602.87    108.38 o 
   5   5  17      242.33      159.32     59.41 o 
   7   5  17      177.58      204.26    119.29 o 
  -6   6  17      609.41      693.98    103.09 o 
  -4   6  17     1138.09     1119.84    118.94 o 
  -2   6  17     1853.35     1786.74    124.18 o 
   0   6  17     3144.99     2876.07    122.00 o 
   2   6  17     1897.73     1954.31     79.59 o 
   4   6  17     1152.76     1289.37     88.50 o 
   6   6  17      589.28      620.08    129.16 o 
  -7   7  17      257.46      482.40     98.57 o 
  -5   7  17      747.28      747.01    102.90 o 
  -3   7  17      996.83      939.00    244.95 o 
  -1   7  17     2326.14     2258.46    113.57 o 
   1   7  17     2295.36     2344.83     85.96 o 
   3   7  17     1029.16     1038.35     71.17 o 
   5   7  17      725.18      868.83    169.23 o 
   7   7  17      267.13      370.08    102.47 o 
  -6   8  17       23.13       22.25     73.51 o 
  -4   8  17      417.05      288.41     79.62 o 
  -2   8  17      350.87      416.46     71.48 o 
   0   8  17      705.32      787.10     79.32 o 
   2   8  17      383.82      491.07     51.34 o 
   4   8  17      406.53      552.09     71.78 o 
   6   8  17       25.03       84.74     83.85 o 
  -5   9  17      706.64      869.51    118.71 o 
  -3   9  17     1239.44      994.37    114.43 o 
  -1   9  17     2353.04     2059.73    112.72 o 
   1   9  17     2455.22     2263.62    111.72 o 
   3   9  17     1287.88     1337.00    119.53 o 
   5   9  17      681.08      588.55     92.93 o 
  -6  10  17      158.91      153.46     82.02 o 
  -4  10  17      706.87      875.25    111.40 o 
  -2  10  17     2243.49     2056.64    134.39 o 
   0  10  17     2371.78     2380.84    129.74 o 
   2  10  17     1943.59     2058.81     86.15 o 
   4  10  17      612.39      723.18     78.13 o 
   6  10  17      219.19      327.51    106.39 o 
  -5  11  17      566.41      559.59    100.16 o 
  -3  11  17      286.60      231.51     79.50 o 
  -1  11  17       48.98       65.70     52.60 o 
   1  11  17       31.78       69.10     35.35 o 
   3  11  17      236.96      309.42     60.16 o 
   5  11  17      611.88      764.14     98.74 o 
  -6  12  17      524.51      645.78    103.03 o 
  -4  12  17     1489.33     1641.52    214.35 o 
  -2  12  17     2770.92     2342.95    288.88 o 
   0  12  17     1460.32     1762.67    112.02 o 
   2  12  17     2883.18     2703.64    152.71 o 
   4  12  17     1454.35     1500.84    127.23 o 
   6  12  17      472.45      495.26    103.03 o 
  -5  13  17      137.95      167.91     79.68 o 
  -3  13  17      529.84      554.62     96.70 o 
  -1  13  17      218.92      208.57     70.76 o 
   1  13  17      187.26      319.58     54.05 o 
   3  13  17      478.55      485.90     68.48 o 
   5  13  17      122.26      201.21    128.31 o 
  -4  14  17      254.95      323.25     86.62 o 
  -2  14  17     1542.71     1521.48    190.81 o 
   0  14  17      168.46      321.02     74.81 o 
   2  14  17     1780.46     1798.55    113.27 o 
   4  14  17      217.14      297.50     89.93 o 
  -5  15  17      103.44       96.40     91.30 o 
  -3  15  17      734.83      562.01    100.07 o 
  -1  15  17      582.15      592.09     96.83 o 
   1  15  17      513.66      652.82     76.20 o 
   3  15  17      640.92      502.95     98.51 o 
   5  15  17      104.14      228.32     89.29 o 
  -4  16  17        8.34      -15.56     79.81 o 
  -2  16  17      690.50      691.48    103.26 o 
   0  16  17      233.29      403.35     79.55 o 
   2  16  17      615.77      670.70    144.52 o 
   4  16  17       15.77      152.80     85.79 o 
  -5  17  17      125.26       97.50     81.95 o 
  -3  17  17      381.18      405.21     99.93 o 
  -1  17  17      640.02      679.93     94.47 o 
   1  17  17      612.03      737.15     78.27 o 
   3  17  17      408.51      372.23     99.90 o 
   5  17  17       90.44      193.10    191.60 o 
  -4  18  17      366.68      455.35    187.50 o 
  -2  18  17     1121.96      990.11    119.00 o 
   0  18  17     1085.28     1173.11    150.33 o 
   2  18  17     1065.97     1013.98    137.21 o 
   4  18  17      439.96      504.16    113.57 o 
  -3  19  17      262.31      176.19     82.67 o 
  -1  19  17      146.11      201.80     82.58 o 
   1  19  17      132.33      231.81     70.68 o 
   3  19  17      286.47      423.32    119.12 o 
  -2  20  17      660.32      742.71    140.65 o 
   0  20  17     1224.86     1449.90    227.84 o 
   2  20  17      603.64      590.09    120.40 o 
  -1  21  17      267.65      550.00    157.44 o 
   1  21  17      298.44      349.90    140.10 o 
   0  22  17      343.37      146.69    139.06 o 
   0   0  18    12090.65    10705.69    394.05 o 
   2   0  18      100.84      140.56     73.78 o 
   4   0  18     2487.30     2602.60    113.91 o 
   6   0  18     1081.90     1001.84    176.15 o 
  -7   1  18      210.61      201.57     81.06 o 
  -5   1  18      837.62      795.69     98.05 o 
  -3   1  18     1283.99     1433.87     90.86 o 
  -1   1  18      424.07      449.20     54.79 o 
   1   1  18      370.31      444.64     52.08 o 
   3   1  18     1295.66     1329.57     87.21 o 
   5   1  18      886.90      801.72     87.37 o 
   7   1  18      219.58      150.13     90.56 o 
  -6   2  18      665.15      754.12    106.94 o 
  -4   2  18      821.46      934.31     83.36 o 
  -2   2  18      356.00      393.21     52.10 o 
   0   2  18     2568.79     2608.31    119.19 o 
   2   2  18      284.14      457.87     65.57 o 
   4   2  18      938.63     1193.45     88.41 o 
   6   2  18      744.99      951.44    113.91 o 
  -7   3  18      164.17      163.26    108.65 o 
  -5   3  18      588.91      626.87     87.09 o 
  -3   3  18     1067.78     1158.13     97.84 o 
  -1   3  18      281.17      266.18     60.87 o 
   1   3  18      155.48      179.40     42.34 o 
   3   3  18     1195.73     1307.11     85.84 o 
   5   3  18      586.16      463.89     79.65 o 
   7   3  18      175.20      368.63    129.70 o 
  -6   4  18       37.39       46.11     60.79 o 
  -4   4  18      157.76      201.33     73.93 o 
  -2   4  18       76.34       68.28     53.23 o 
   0   4  18       61.39      232.53     65.42 o 
   2   4  18       73.18      195.11     39.79 o 
   4   4  18      169.87      190.05     51.08 o 
   6   4  18       33.68      124.04     93.37 o 
  -7   5  18      252.64      213.92     81.34 o 
  -5   5  18       89.92       91.47     68.56 o 
  -3   5  18      164.97      115.28     57.36 o 
  -1   5  18     1244.25     1188.67     95.79 o 
   1   5  18     1303.82     1258.65     68.39 o 
   3   5  18      152.07      233.59     44.58 o 
   5   5  18       51.22      122.15     56.20 o 
   7   5  18      272.95      238.24    120.33 o 
  -6   6  18      376.64      463.98     89.02 o 
  -4   6  18     2265.13     2137.70    194.32 o 
  -2   6  18     1910.98     1902.66    118.03 o 
   0   6  18     2466.68     2392.76    114.84 o 
   2   6  18     1896.71     1803.75     79.98 o 
   4   6  18     2148.19     1982.82    104.25 o 
   6   6  18      382.57      479.78    203.56 o 
  -5   7  18       53.11      104.52     77.76 o 
  -3   7  18      149.23      224.83     67.77 o 
  -1   7  18     1291.27     1233.79     98.82 o 
   1   7  18     1266.74     1317.00     70.63 o 
   3   7  18       98.34      105.69     40.04 o 
   5   7  18      110.03      168.33     61.36 o 
  -6   8  18      663.46      790.90    110.97 o 
  -4   8  18     1918.96     1815.60    210.76 o 
  -2   8  18     2629.07     2332.72    123.38 o 
   0   8  18     4501.37     3990.95    151.77 o 
   2   8  18     2243.49     2192.35     88.69 o 
   4   8  18     1619.88     1663.81    116.10 o 
   6   8  18      651.29      568.35    123.96 o 
  -5   9  18      512.37      540.01     97.52 o 
  -3   9  18      360.55      442.53     87.52 o 
  -1   9  18      335.04      331.65     87.58 o 
   1   9  18      335.31      441.76     50.69 o 
   3   9  18      444.68      578.10     71.52 o 
   5   9  18      540.13      485.68     86.26 o 
  -6  10  18      283.56      380.91     89.25 o 
  -4  10  18      212.83      220.50     91.07 o 
  -2  10  18     1975.74     1995.11    129.78 o 
   0  10  18     1849.07     1921.75    109.71 o 
   2  10  18     1850.57     1920.26     86.86 o 
   4  10  18      168.04      317.29     67.28 o 
   6  10  18      296.38      289.60     97.90 o 
  -5  11  18      113.23      194.15    106.41 o 
  -3  11  18     1052.98     1137.05    125.85 o 
  -1  11  18      437.37      512.89     78.74 o 
   1  11  18      307.04      323.11     51.23 o 
   3  11  18     1167.44     1043.29     90.24 o 
   5  11  18      111.35      134.18     71.41 o 
  -6  12  18       53.68      261.24     84.11 o 
  -4  12  18       10.81       26.28     67.67 o 
  -2  12  18      865.24      719.35    105.08 o 
   0  12  18       55.80       91.20     58.51 o 
   2  12  18      808.33      748.60     76.15 o 
   4  12  18        5.22       56.15     62.63 o 
   6  12  18       52.45      104.15    178.59 o 
  -5  13  18      364.28      481.95     98.46 o 
  -3  13  18       66.56      165.44     75.83 o 
  -1  13  18      244.25      283.82     86.40 o 
   1  13  18      197.29      223.39     53.55 o 
   3  13  18      105.39       61.22     50.97 o 
   5  13  18      431.05      442.46    103.09 o 
  -4  14  18      303.30      562.67    117.01 o 
  -2  14  18     1055.74     1114.02    170.71 o 
   0  14  18     1545.17     1556.27    122.33 o 
   2  14  18     1028.17     1148.77     99.91 o 
   4  14  18      311.11      285.85    165.24 o 
  -5  15  18      357.75      415.63     92.87 o 
  -3  15  18       13.29      153.00     73.87 o 
  -1  15  18       73.75       41.44    156.73 o 
   1  15  18       75.43       98.29     60.78 o 
   3  15  18       34.37       83.57     75.66 o 
   5  15  18      377.82      164.89    119.47 o 
  -4  16  18      636.34      621.53    103.45 o 
  -2  16  18      318.93      322.11    104.53 o 
   0  16  18     1606.49     1339.36    127.21 o 
   2  16  18      401.69      715.13    131.29 o 
   4  16  18      717.56      709.09    117.77 o 
  -3  17  18       96.25      236.87     78.38 o 
  -1  17  18      183.37       82.35     72.43 o 
   1  17  18      195.02      317.79    112.26 o 
   3  17  18      111.04      262.66     92.32 o 
  -4  18  18      105.19      279.18     89.94 o 
  -2  18  18       93.04      113.11    103.00 o 
   0  18  18      454.86      405.80    102.22 o 
   2  18  18       64.57      276.14     93.98 o 
   4  18  18      147.87      193.68     85.28 o 
  -3  19  18      265.32      274.33     93.14 o 
  -1  19  18      545.86      613.94    121.33 o 
   1  19  18      591.10      595.17    106.22 o 
   3  19  18      255.85      202.89     93.98 o 
  -2  20  18      146.70      125.12     81.47 o 
   0  20  18       48.70      276.73    122.76 o 
   2  20  18      170.20       86.44    100.39 o 
  -1  21  18       60.59      -16.65    117.21 o 
   1  21  18       75.53      297.19    130.74 o 
   2   0  19     3117.08     2744.11    181.40 o 
   4   0  19      269.70      345.83     56.84 o 
   6   0  19        4.51       14.07     66.52 o 
  -5   1  19      787.43      737.67     86.20 o 
  -3   1  19      975.61      911.25     81.08 o 
  -1   1  19     1713.00     1684.04    106.64 o 
   1   1  19     1390.37     1430.01    102.46 o 
   3   1  19     1029.02     1043.37     81.42 o 
   5   1  19      905.57      849.42    105.46 o 
  -6   2  19      405.61      529.08     91.84 o 
  -4   2  19      728.57      882.19     81.54 o 
  -2   2  19     2899.77     2476.01    158.00 o 
   0   2  19     2311.55     2053.12    111.21 o 
   2   2  19     3375.87     2889.95    127.53 o 
   4   2  19      802.19      868.29     76.01 o 
   6   2  19      357.41      403.71     85.32 o 
  -5   3  19      970.94     1000.04    141.10 o 
  -3   3  19      259.04      221.72     54.86 o 
  -1   3  19     1960.42     1701.16    109.37 o 
   1   3  19     1779.43     1789.33    108.76 o 
   3   3  19      294.23      289.68     54.52 o 
   5   3  19     1085.30      968.54    111.63 o 
  -6   4  19      803.63     1045.58    102.31 o 
  -4   4  19     1649.83     1689.88    139.93 o 
  -2   4  19     3669.00     3247.42    142.19 o 
   0   4  19     4788.20     4432.33    162.31 o 
   2   4  19     3810.40     3510.94    140.72 o 
   4   4  19     1688.41     1569.48     97.64 o 
   6   4  19      773.55      865.64    133.95 o 
  -5   5  19      710.58      867.03    113.38 o 
  -3   5  19      235.12      240.61     65.66 o 
  -1   5  19        9.74      107.89     56.12 o 
   1   5  19       12.77      165.48     54.29 o 
   3   5  19      233.16      212.33     48.51 o 
   5   5  19      768.68      755.66    126.04 o 
  -6   6  19      558.09      476.78    102.16 o 
  -4   6  19      741.80     1122.62    118.25 o 
  -2   6  19     1521.25     1440.75    112.36 o 
   0   6  19     1273.69     1258.34     97.10 o 
   2   6  19     1589.81     1686.43     92.18 o 
   4   6  19      693.58      845.94    129.29 o 
   6   6  19      544.66      564.56    157.44 o 
  -5   7  19      790.60      831.87    112.38 o 
  -3   7  19      680.60      698.33     94.31 o 
  -1   7  19     1498.97     1285.35    104.36 o 
   1   7  19     1543.91     1632.89    104.32 o 
   3   7  19      710.51      872.15     69.54 o 
   5   7  19      805.62     1016.21    100.28 o 
  -6   8  19       22.89      113.15     79.56 o 
  -4   8  19       10.49      170.98     76.36 o 
  -2   8  19      168.12      100.70     58.19 o 
   0   8  19      341.10      349.22     66.54 o 
   2   8  19      175.45      179.00     43.37 o 
   4   8  19        9.77       98.36     57.52 o 
   6   8  19       22.65      136.98    118.08 o 
  -5   9  19      673.66      591.51    103.68 o 
  -3   9  19      971.70      841.66    104.90 o 
  -1   9  19     1617.09     1652.50    118.13 o 
   1   9  19     1562.02     1615.20    109.29 o 
   3   9  19      981.61      877.25     86.83 o 
   5   9  19      733.25      931.86    110.39 o 
  -6  10  19      601.41      662.89    110.24 o 
  -4  10  19      334.86      436.80     92.46 o 
  -2  10  19      758.81      906.46    120.23 o 
   0  10  19     1433.94     1326.48    106.16 o 
   2  10  19      616.77      753.16     71.07 o 
   4  10  19      305.57      388.32     77.83 o 
   6  10  19      561.35      421.40    103.92 o 
  -5  11  19      387.58      306.43    115.28 o 
  -3  11  19      355.65      253.41     85.51 o 
  -1  11  19      156.11      189.41     87.24 o 
   1  11  19      159.22      129.73     61.30 o 
   3  11  19      398.66      562.91     72.51 o 
   5  11  19      396.80      365.15     81.18 o 
  -4  12  19      738.64     1003.57    123.59 o 
  -2  12  19     2920.62     2423.50    156.71 o 
   0  12  19     1144.64     1292.77    105.44 o 
   2  12  19     2946.92     2662.47    120.86 o 
   4  12  19      778.65      830.98    176.90 o 
  -5  13  19      159.06      174.47     86.05 o 
  -3  13  19      292.94      264.04     87.86 o 
  -1  13  19      129.18      100.43     60.72 o 
   1  13  19       96.35      216.20     77.29 o 
   3  13  19      276.81      290.00     62.52 o 
   5  13  19      139.39       88.62    151.54 o 
  -4  14  19      359.29      296.32     90.06 o 
  -2  14  19      633.72      554.15     94.53 o 
   0  14  19       47.24      102.29     64.84 o 
   2  14  19      678.37      820.63     79.23 o 
   4  14  19      430.65      425.24    106.80 o 
  -3  15  19      377.36      472.59     96.80 o 
  -1  15  19      381.36      437.12     86.04 o 
   1  15  19      334.20      309.47     96.23 o 
   3  15  19      309.42      364.75    162.81 o 
  -4  16  19      180.59      287.38     93.35 o 
  -2  16  19      244.00      268.59     81.41 o 
   0  16  19        1.13       66.36     72.45 o 
   2  16  19      209.22      353.50     62.48 o 
   4  16  19      166.86      291.01     99.20 o 
  -3  17  19      470.16      516.28    145.02 o 
  -1  17  19      280.27      248.93     86.89 o 
   1  17  19      251.21      492.11    105.73 o 
   3  17  19      413.56      554.83    116.52 o 
  -2  18  19      823.85      783.05    159.22 o 
   0  18  19      693.06      581.57    112.97 o 
   2  18  19      782.51      692.53    155.01 o 
  -1  19  19       19.42       11.81     80.45 o 
   1  19  19       11.58      182.06    125.88 o 
   0  20  19      716.78      837.48    174.09 o 
   0   0  20     1603.35     1555.45    155.18 o 
   2   0  20     1544.74     1665.48     94.79 o 
   4   0  20     1095.91     1170.13     89.66 o 
   6   0  20      398.56      467.62    127.23 o 
  -5   1  20      207.34      183.79     63.21 o 
  -3   1  20      482.01      520.02     63.61 o 
  -1   1  20      699.72      661.18     80.71 o 
   1   1  20      603.33      553.08     77.52 o 
   3   1  20      500.12      417.14     60.85 o 
   5   1  20      219.28      421.83     83.67 o 
  -6   2  20      372.82      401.73     87.34 o 
  -4   2  20      915.06      987.53     86.09 o 
  -2   2  20      274.24      319.01     58.62 o 
   0   2  20      189.69      233.45     66.47 o 
   2   2  20      370.35      499.42     62.82 o 
   4   2  20     1021.35      957.92     82.05 o 
   6   2  20      382.19      340.46     86.62 o 
  -5   3  20      205.77      264.68     64.64 o 
  -3   3  20      913.34      869.70     79.32 o 
  -1   3  20      637.04      675.34     81.15 o 
   1   3  20      869.63      906.32     86.95 o 
   3   3  20      913.75      825.45     75.03 o 
   5   3  20      163.45      188.59     79.44 o 
  -6   4  20       65.65      188.40     65.99 o 
  -4   4  20      152.13      195.81     69.52 o 
  -2   4  20      219.44      424.87     70.83 o 
   0   4  20     1389.66     1371.13    105.26 o 
   2   4  20      234.72      249.46     51.64 o 
   4   4  20      141.31      231.06     61.79 o 
   6   4  20       64.63      -62.03     92.24 o 
  -5   5  20      227.62      233.96     83.45 o 
  -3   5  20      462.94      576.30     86.04 o 
  -1   5  20      692.94      642.62     83.54 o 
   1   5  20      723.60      648.88     82.71 o 
   3   5  20      486.99      541.32     65.35 o 
   5   5  20      152.03      179.92     64.80 o 
  -6   6  20      629.62      725.01    106.20 o 
  -4   6  20      458.63      544.24     93.50 o 
  -2   6  20     1523.43     1514.70    115.52 o 
   0   6  20     3165.86     2756.86    140.25 o 
   2   6  20     1572.37     1533.73     95.15 o 
   4   6  20      376.94      497.54     91.08 o 
   6   6  20      670.19      680.74    168.88 o 
  -5   7  20      392.66      341.13    113.26 o 
  -3   7  20       63.29      146.77     65.80 o 
  -1   7  20      448.24      503.66     77.46 o 
   1   7  20      381.64      474.52     83.24 o 
   3   7  20       55.74      183.20     46.64 o 
   5   7  20      365.56      395.00     75.53 o 
  -4   8  20     1139.52     1348.68    137.62 o 
  -2   8  20     2533.77     2331.53    167.50 o 
   0   8  20      668.81      800.12     85.52 o 
   2   8  20     2145.80     1908.62    118.85 o 
   4   8  20      985.65     1191.34    101.43 o 
  -5   9  20      121.46      130.13     83.43 o 
  -3   9  20      130.05      151.55     74.38 o 
  -1   9  20      367.79      373.53     73.24 o 
   1   9  20      361.61      278.98     66.61 o 
   3   9  20      159.07      265.91     61.45 o 
   5   9  20      147.46      150.41     74.30 o 
  -4  10  20      432.55      425.29    108.42 o 
  -2  10  20      625.43      813.39     89.97 o 
   0  10  20     2988.80     2627.92    132.34 o 
   2  10  20      555.44      657.87     78.47 o 
   4  10  20      358.29      616.25     75.44 o 
  -5  11  20      162.69      295.60     87.87 o 
  -3  11  20      291.09      338.06    163.08 o 
  -1  11  20       30.66      -23.67     59.15 o 
   1  11  20       26.23       99.17     59.49 o 
   3  11  20      305.85      293.41     66.13 o 
   5  11  20      223.57      258.91     79.01 o 
  -4  12  20       26.12      146.79     77.49 o 
  -2  12  20      159.95      231.90     75.01 o 
   0  12  20      207.87      193.43     63.95 o 
   2  12  20      133.60       83.89     58.91 o 
   4  12  20       30.87      195.45     79.64 o 
  -3  13  20      324.91      337.29    153.29 o 
  -1  13  20      216.64      276.52     69.35 o 
   1  13  20      288.40      239.00     74.53 o 
   3  13  20      388.06      288.70     62.45 o 
  -4  14  20       48.05      182.61     84.03 o 
  -2  14  20      579.26      513.09     92.02 o 
   0  14  20     2511.23     2336.28    195.52 o 
   2  14  20      516.67      466.88     76.40 o 
   4  14  20       87.57      153.75     91.55 o 
  -3  15  20       95.71        4.93     74.72 o 
  -1  15  20      222.65      162.09     76.68 o 
   1  15  20      200.54      380.85    100.47 o 
   3  15  20      131.54      125.90     80.52 o 
  -2  16  20      745.66      642.49    106.64 o 
   0  16  20     1328.78     1067.61    135.53 o 
   2  16  20      734.99      798.12     93.73 o 
  -3  17  20      161.56      164.96     83.02 o 
  -1  17  20       66.07       93.55     78.36 o 
   1  17  20       78.24      160.59    145.48 o 
   3  17  20      188.08      150.47    137.67 o 
  -2  18  20       38.30      -65.38     77.37 o 
   0  18  20      112.27      332.65     92.25 o 
   2  18  20       44.36      169.23    111.32 o 
  -1  19  20      379.93      435.40    167.32 o 
   1  19  20      380.35       31.21    115.13 o 
   2   0  21       24.06      105.02     56.55 o 
   4   0  21        6.34      108.12     82.72 o 
   6   0  21        6.21      153.91     73.55 o 
  -5   1  21      252.38      216.37     64.14 o 
  -3   1  21      639.89      506.33     76.43 o 
  -1   1  21     1381.83     1360.05    106.89 o 
   1   1  21     1573.28     1540.37    123.43 o 
   3   1  21      716.99      663.93     76.24 o 
   5   1  21      276.58      183.74     74.99 o 
  -6   2  21      228.18      334.61     82.73 o 
  -4   2  21      896.75      807.47     86.26 o 
  -2   2  21     2163.44     1936.25    127.44 o 
   0   2  21      246.70      411.38     72.42 o 
   2   2  21     2312.43     2195.61    116.69 o 
   4   2  21      844.61      970.79     83.22 o 
   6   2  21      268.38      519.46     88.32 o 
  -5   3  21      300.63      380.96     70.51 o 
  -3   3  21      162.32      223.00     57.39 o 
  -1   3  21      738.90      714.33     85.90 o 
   1   3  21      826.64      802.71     86.51 o 
   3   3  21      155.66      125.72     50.58 o 
   5   3  21      347.38      157.57     73.86 o 
  -4   4  21     1598.61     1527.93    194.41 o 
  -2   4  21     1394.29     1504.68    116.18 o 
   0   4  21     4304.76     3822.60    157.26 o 
   2   4  21     1579.07     1503.81    117.98 o 
   4   4  21     1619.59     1426.98    111.94 o 
  -5   5  21      370.46      379.48     76.87 o 
  -3   5  21       13.86       58.20     59.89 o 
  -1   5  21      107.02      133.55     68.92 o 
   1   5  21      102.64       80.46     58.54 o 
   3   5  21       39.63       77.01     48.95 o 
   5   5  21      387.83      322.75     87.50 o 
  -4   6  21      519.70      593.85     97.71 o 
  -2   6  21      796.19      842.92    107.78 o 
   0   6  21     1529.48     1666.87    114.73 o 
   2   6  21      849.21      830.42     87.61 o 
   4   6  21      548.70      601.39     79.43 o 
  -5   7  21      603.05      588.55     97.86 o 
  -3   7  21      668.90      765.25     96.37 o 
  -1   7  21      687.53      757.76     89.01 o 
   1   7  21      743.72      752.26     86.97 o 
   3   7  21      747.63      795.85     85.62 o 
   5   7  21      634.68      729.55    129.45 o 
  -4   8  21       39.26       41.94     78.16 o 
  -2   8  21       28.78        5.21     61.09 o 
   0   8  21      190.89      119.14     62.53 o 
   2   8  21       24.89       28.04     57.97 o 
   4   8  21       46.95      221.80     62.47 o 
  -5   9  21      262.63      251.91     88.05 o 
  -3   9  21      651.38      758.04    107.88 o 
  -1   9  21      710.89      801.80     88.25 o 
   1   9  21      754.37      829.50     90.87 o 
   3   9  21      673.82      481.32     73.44 o 
   5   9  21      240.18      161.90    234.66 o 
  -4  10  21      410.17      552.25    170.46 o 
  -2  10  21      467.83      586.40    129.54 o 
   0  10  21      267.46      348.24     70.52 o 
   2  10  21      527.36      724.61    123.82 o 
   4  10  21      409.24      356.82     68.19 o 
  -3  11  21      452.19      357.92     88.39 o 
  -1  11  21      310.32      368.63     73.66 o 
   1  11  21      341.35      351.58     99.71 o 
   3  11  21      500.99      540.76    101.76 o 
  -4  12  21      805.78      958.76    123.88 o 
  -2  12  21      758.23      767.90    107.80 o 
   0  12  21     3723.86     3119.21    146.04 o 
   2  12  21      785.51      610.95    123.98 o 
   4  12  21      780.70      630.61     90.97 o 
  -3  13  21      136.51      246.73     82.05 o 
  -1  13  21       13.30      -31.92     59.60 o 
   1  13  21        8.60      -93.91     71.61 o 
   3  13  21      127.21       17.63     95.25 o 
  -2  14  21       47.10      118.20    140.58 o 
   0  14  21      602.85      794.97    104.50 o 
   2  14  21       61.85      136.86     93.18 o 
  -3  15  21      357.46      236.00    113.73 o 
  -1  15  21      130.56      217.07     73.72 o 
   1  15  21      104.53       52.01    114.79 o 
   3  15  21      344.41      445.62    140.10 o 
  -2  16  21       88.95      106.17     91.07 o 
   0  16  21       83.85      229.56     88.38 o 
   2  16  21       97.19       88.73     92.92 o 
  -1  17  21      258.13      334.34     89.22 o 
   1  17  21      246.24      322.85    102.48 o 
   0  18  21      422.80      492.70    104.95 o 
   0   0  22      660.32      631.67    122.80 o 
   2   0  22     2289.91     1960.49    128.39 o 
   4   0  22     1168.00     1359.84     98.34 o 
  -5   1  22      480.53      390.04    152.96 o 
  -3   1  22      667.07      699.07     76.22 o 
  -1   1  22       14.78       84.30     60.47 o 
   1   1  22        8.04       97.64     63.48 o 
   3   1  22      675.35      750.59     85.39 o 
   5   1  22      484.14      300.05     84.21 o 
  -4   2  22      872.88      764.96     98.69 o 
  -2   2  22      926.94      939.04     98.68 o 
   0   2  22      873.62      916.65    133.24 o 
   2   2  22      959.12      927.81     93.58 o 
   4   2  22      857.71      996.00     84.39 o 
  -5   3  22      264.33      315.77     73.03 o 
  -3   3  22      820.51      819.10     90.18 o 
  -1   3  22       76.47        5.85     74.73 o 
   1   3  22       49.87       87.99     55.62 o 
   3   3  22      908.82      845.68     79.80 o 
   5   3  22      287.64      342.47     87.90 o 
  -4   4  22       51.62      169.89     68.22 o 
  -2   4  22      118.83      241.23     69.35 o 
   0   4  22      183.66      114.03     60.54 o 
   2   4  22      123.74      239.55     64.19 o 
   4   4  22       45.94       93.39     57.69 o 
  -5   5  22      133.47      237.08     71.38 o 
  -3   5  22      630.26      598.93    116.68 o 
  -1   5  22      484.07      419.19     77.36 o 
   1   5  22      553.21      371.98     78.33 o 
   3   5  22      618.51      658.89     71.84 o 
   5   5  22      160.45      301.34     99.23 o 
  -4   6  22      633.80      620.52    100.02 o 
  -2   6  22     1522.70     1432.79    161.02 o 
   0   6  22      466.84      546.64     80.84 o 
   2   6  22     1468.12     1364.67    108.67 o 
   4   6  22      624.79      704.74    148.96 o 
  -5   7  22      130.79      263.39     84.53 o 
  -3   7  22      120.55      190.27     71.35 o 
  -1   7  22       74.93       40.28     62.86 o 
   1   7  22       55.30      109.51     59.69 o 
   3   7  22      118.72      181.66     58.85 o 
   5   7  22       87.41       32.04    119.80 o 
  -4   8  22      580.65      793.83    114.82 o 
  -2   8  22      934.58      849.06    148.06 o 
   0   8  22      956.64     1020.68     99.04 o 
   2   8  22      789.44      785.33     87.26 o 
   4   8  22      530.31      745.43     83.49 o 
  -3   9  22      354.86      476.19     93.46 o 
  -1   9  22      197.40      195.40    106.51 o 
   1   9  22      245.16      327.82     74.26 o 
   3   9  22      386.38      367.97     74.68 o 
  -4  10  22      179.17       87.11     82.75 o 
  -2  10  22      753.30      916.17    121.19 o 
   0  10  22      997.75      975.34    108.97 o 
   2  10  22      707.85      982.46    140.14 o 
   4  10  22      193.68      248.60     66.87 o 
  -3  11  22       79.75      415.92     88.75 o 
  -1  11  22      449.51      481.14     80.36 o 
   1  11  22      527.50      666.61    101.12 o 
   3  11  22       68.43      169.14     66.12 o 
  -2  12  22       41.29       84.38     72.74 o 
   0  12  22       77.69      184.78     77.78 o 
   2  12  22       36.18      147.93    140.62 o 
  -3  13  22       95.43      125.87    110.67 o 
  -1  13  22      235.50      207.50     83.89 o 
   1  13  22      288.67      301.94     98.62 o 
   3  13  22      106.23       67.15     63.27 o 
  -2  14  22      751.36      675.82    196.48 o 
   0  14  22      674.41      696.15    102.14 o 
   2  14  22      727.78      752.92    200.96 o 
  -1  15  22       56.74       90.79     81.59 o 
   1  15  22       51.61       70.48     83.61 o 
   0  16  22      724.09      727.15    114.68 o 
   2   0  23        0.08       36.67     58.25 o 
   4   0  23       18.16       76.34     63.84 o 
  -5   1  23      542.64      490.87     93.30 o 
  -3   1  23      116.04      203.33     87.49 o 
  -1   1  23     1195.10     1041.32    104.69 o 
   1   1  23     1269.81     1112.71    103.71 o 
   3   1  23      193.56      221.08     69.20 o 
   5   1  23      549.05      550.44    191.70 o 
  -4   2  23      405.54      482.61     69.29 o 
  -2   2  23      414.09      359.81     78.33 o 
   0   2  23     3047.15     2619.06    136.59 o 
   2   2  23      341.06      348.09     70.36 o 
   4   2  23      405.10      395.13     76.04 o 
  -3   3  23      256.12      418.55     77.77 o 
  -1   3  23      431.32      409.76     80.88 o 
   1   3  23      498.59      465.17     73.25 o 
   3   3  23      254.85      226.64     77.78 o 
  -4   4  23     1227.13     1173.47    157.53 o 
  -2   4  23     2540.59     2275.02    141.65 o 
   0   4  23      465.10      537.17     80.92 o 
   2   4  23     2385.08     2062.39    123.09 o 
   4   4  23     1258.42     1169.98    113.62 o 
  -3   5  23       51.82      111.03    140.30 o 
  -1   5  23      125.19      172.41     65.87 o 
   1   5  23      121.03      114.83     62.56 o 
   3   5  23       37.58      161.22     65.00 o 
  -4   6  23      250.17      341.25    100.91 o 
  -2   6  23      702.31      784.68     97.18 o 
   0   6  23      418.86      645.94     88.50 o 
   2   6  23      643.96      761.94     84.56 o 
   4   6  23      276.24      424.42    125.78 o 
  -3   7  23      843.75      821.26    143.25 o 
  -1   7  23      323.69      460.41     82.22 o 
   1   7  23      374.90      399.81     75.72 o 
   3   7  23      881.02     1010.71    110.13 o 
  -4   8  23      113.10       10.82     92.35 o 
  -2   8  23        8.37        0.04     64.40 o 
   0   8  23      846.49      862.67     93.72 o 
   2   8  23        5.48      112.33     65.07 o 
   4   8  23      119.83      159.40    112.42 o 
  -3   9  23      418.76      333.50     87.93 o 
  -1   9  23      467.85      504.67    109.39 o 
   1   9  23      469.82      488.33     80.81 o 
   3   9  23      464.58      440.56    116.52 o 
  -2  10  23      153.15      114.47     68.06 o 
   0  10  23      192.23      346.19     76.37 o 
   2  10  23      232.84      259.14     98.99 o 
  -3  11  23       95.68      162.83     79.92 o 
  -1  11  23      196.68      128.50     75.48 o 
   1  11  23      225.10      239.88    140.86 o 
   3  11  23      109.10      205.27    102.11 o 
  -2  12  23      704.16      868.02    198.62 o 
   0  12  23     1575.23     1465.76    136.16 o 
   2  12  23      705.22      619.63    118.56 o 
  -1  13  23      197.14      265.46     95.92 o 
   1  13  23      183.68      446.73    107.76 o 
   0  14  23      285.00      189.75     83.48 o 
   0   0  24      400.66      579.90    118.88 o 
   2   0  24      277.35      368.44     74.00 o 
   4   0  24      569.14      529.47    101.13 o 
  -3   1  24      184.70      177.90     67.82 o 
  -1   1  24      185.57      307.78     73.82 o 
   1   1  24      212.16      266.50     70.33 o 
   3   1  24      181.03      149.60     65.23 o 
  -4   2  24      320.48      312.90     76.49 o 
  -2   2  24      111.43      143.81     68.45 o 
   0   2  24      159.90      294.03     73.27 o 
   2   2  24      175.34      157.17     66.97 o 
   4   2  24      335.70      485.71     81.66 o 
  -3   3  24      137.44      160.21     70.68 o 
  -1   3  24      455.62      489.34     93.69 o 
   1   3  24      424.08      456.82     75.58 o 
   3   3  24      186.94      119.72     64.23 o 
  -4   4  24       10.96      276.16     76.60 o 
  -2   4  24       90.68      231.24     70.73 o 
   0   4  24      405.78      386.61     96.95 o 
   2   4  24       88.42       70.29     60.19 o 
   4   4  24       10.88      155.33     76.55 o 
  -3   5  24      226.84      315.55     81.19 o 
  -1   5  24      387.19      402.97     82.62 o 
   1   5  24      314.58      350.69     72.08 o 
   3   5  24      275.71      339.27     75.37 o 
  -2   6  24      329.74      437.68     88.28 o 
   0   6  24     1679.44     1260.40    108.98 o 
   2   6  24      349.36      467.04     80.47 o 
  -3   7  24      111.61      243.94     76.06 o 
  -1   7  24       89.94      249.58     73.83 o 
   1   7  24      121.97      207.33     68.07 o 
   3   7  24       90.40      144.44    164.38 o 
  -2   8  24      399.93      411.88     84.60 o 
   0   8  24      592.20      638.42     87.59 o 
   2   8  24      419.14      756.36     87.72 o 
  -3   9  24        1.54      -61.44     75.40 o 
  -1   9  24      200.89      256.31    111.92 o 
   1   9  24      197.30      359.50     79.72 o 
   3   9  24        8.85      184.72     90.85 o 
  -2  10  24      406.47      614.40     96.05 o 
   0  10  24      151.03      203.80     72.70 o 
   2  10  24      394.49      374.83    101.75 o 
  -1  11  24      318.10      208.01    104.56 o 
   1  11  24      328.97      271.63     85.38 o 
   0  12  24       18.70      156.43     76.17 o 
   2   0  25      360.90      557.17     85.90 o 
  -3   1  25      621.30      584.48     82.79 o 
  -1   1  25      464.29      455.97     83.02 o 
   1   1  25      506.13      598.34     88.30 o 
   3   1  25      669.45      602.66    126.99 o 
  -2   2  25     1371.58     1261.06    277.35 o 
   0   2  25      385.12      326.16     78.70 o 
   2   2  25     1168.65     1201.34    109.55 o 
  -3   3  25      429.99      337.52     78.67 o 
  -1   3  25       53.16      140.57     69.81 o 
   1   3  25       35.53      183.44     70.35 o 
   3   3  25      487.96      478.58     82.70 o 
  -2   4  25     1067.26     1137.35    112.30 o 
   0   4  25     1302.89     1285.39    114.43 o 
   2   4  25      970.31     1045.31    100.94 o 
  -3   5  25      116.94      137.68     73.14 o 
  -1   5  25       96.93      159.59     76.17 o 
   1   5  25      126.04      225.85     69.43 o 
   3   5  25      130.16      231.52     72.35 o 
  -2   6  25      603.15      647.55     91.81 o 
   0   6  25      334.12      501.06     80.74 o 
   2   6  25      673.59      756.00     92.76 o 
  -1   7  25      320.16      362.94    104.56 o 
   1   7  25      298.52      391.40     79.34 o 
  -2   8  25      109.93      164.63     74.19 o 
   0   8  25       33.08      104.69    111.68 o 
   2   8  25      109.94      169.05     71.88 o 
  -1   9  25      160.62      273.72     80.30 o 
   1   9  25      200.79      316.78     73.14 o 
   0  10  25       42.51      167.44     71.89 o 
   0   0  26      593.86      469.55    151.02 o 
   2   0  26       39.23      156.30     70.00 o 
  -1   1  26      219.36      221.73     74.68 o 
   1   1  26      242.52      236.66     74.34 o 
  -2   2  26      165.72      199.31     72.19 o 
   0   2  26      378.63      359.54     84.69 o 
   2   2  26      102.83      257.67     72.91 o 
  -1   3  26      563.52      582.69    147.33 o 
   1   3  26      607.50      540.06     84.80 o 
   0   4  26        1.42       -8.32     61.98 o 
  -1   5  26      234.81      299.18     76.63 o 
   1   5  26      243.90      339.68    153.42 o 
   0   6  26      326.19      491.85     80.28 o 
                                                 
